# Supplementary material for: PD-1 or CTLA-4 blockade promotes CD86-driven Treg responses upon radiotherapy of lymphocyte-depleted cancer in mice
Source: J Clin Invest. 2024 Feb 13;134(6):e171154. doi: 10.1172/JCI171154 (PMC10940086; doi:10.1172/JCI171154)
Supplement: Supplemental table 1 [file jci-134-171154-s144.xlsx]

## Sheet: Sheet1
	Flow Cytometry Antibodies
	Antigen	Fluorochrome	Clone	Vendor	Catalog #
	CD11c	BUV496	HL3	BD Biosciences	750483
	CD11b	BV510	M1/70	BioLegend	101263
	CD19	PerCP Cy5.5	6D5	BioLegend	115534
	CD25	BV421	7D4	BD Biosciences	564571
	CD3	PerCP Cy5.5	17A2	BD Biosciences	560527
	CD3	BV785	17A2	Biolegend	100232
	CD3	PE Cy7	145-2C11	eBiosciences	25-0031-81
	CD4	BV711	GK1.5	BD Biosciences	563050
	CD4	FITC	RM4-4	BioLegend	116003
	CD4	BUV395	GK1.5	BD Biosciences	563790
	CD40	PE Cy5	3/23	Biolegend	124617
	CD43	PE Cy5	1B11	Biolegend	121216
	CD44	BV785	IM7	Biolegend	103059
	CD45	APC/Fire810	30-F11	BioLegend	103173
	CD45	BUV395	30-F11	BD Biosciences	564279
	CD45	BUV563	30-F11	BD Biosciences	612924
	CD62L	APC/Cy7	MEL-14	BD Biosciences	560514
	CD64	AF647	X54-5/7.1	BioLegend	139322
	CD8	PerCP Cy5.5	53-6.7	eBiosciences	45-0081-82
	CD8	BUV805	53-6.7	BD Biosciences	612898
	CD8	AF700	53-6.7	BioLegend	100730
	CD80	PE/Dazzle 594	16-10A1	Biolegend	B271480
	CD86	BV785	GL-1	Biolegend	B347725
	CD103	BV711	M290	BD Biosciences	564320
	CD172a	BUV395	P84	BD Biosciences	740282
	CTLA-4	BV605	UC10-4B9	BioLegend	106323
	CX3CR1	PerCP Cy5.5	SA011F11	Biolegend	B318597
	F4/80	BV421	BM8	BioLegend	123137
	FOXP3	APC	FJK-16S	eBiosciences	25-5773-82
	FOXP3	PE Cy5.5	FJK-16S	eBiosciences	35-5773-80
	Granzyme B	PE	GB11	Sanquin	M2289
	Helios	PE Cy7	22F6	BioLegend	137235
	ICOS	PerCP Cy5.5	C398.4A	BioLegend	313518
	IFNy	eFluor450	XMG-1.2	eBiosciences	48-7311-82
	IRF8	APC	V3GYWCH	eBisociences	17-9852-80
	Ki67	AF700	SolA15	eBiosciences	56-5698-82
	Ki67	eFluor506	SolA15	eBiosciences	69-5698-80
	KLRG1	PE eF610	2F1	Thermo Fisher	4335245
	Ly6C	Pacific Blue	HK1.4	BioLegend	128014
	MHCII	APC-eFluor780	M5/114.15.2	eBiosciences	47-5321-80
	NK1.1	APC-eF780	PK136	eBiosciences	47-5941-82
	NK1.1	PerCP Cy5.5	PK136	BioLegend	108727
	PD-1	BUV737	J43	eBiosciences	376-9985-80
	PD-L1 (CD274)	BUV737	MIH5	BD Biosciences	741877
	TCF-1	APC	C63D9	Cell Signaling Technology	37636S
	TCRb	PE Cy7	H57-597	Biolegend	109222
	TCRb	BUV563	H57-597	BD Biosciences	748406
	TNFa	PE Cy7	MP6-XT22	BD Biosciences	561041
	yd T cell	BV510	GL3	BioLegend	118131
	Viability dyes
	LIVE/DEAD™ Fixable Near-IR Dead Cell Stain Kit			Thermo Fisher	L10119
	Zombie UV™ Fixable Viability Kit			Biolegend	423107
	Zombie Red™ Fixable Viability Kit			Biolegend	423109
	In vivo antibodies & reagents
	Antigen	Immunogen	Clone	Vendor	Catalog #
	CD25	IgG2a	M2A	Evitria	Gift from S. Quezada (under MTA)
	CTLA-4	IgG2a fusion protein	UC10-4F10-11	BioXcell	BE0032
	PD-1	Rat IgG2a	RMP1-14	BioXcell	BE0146
	CD80	Rat IgG2a	1G10	BioXcell	BE0134
	CD86	Rat IgG2a	GL-1	BioXcell	BE0025
	CD8	Rat IgG2b	2.43	BioXcell	BE0061
	CD4	Rat IgG2b	GK1.5	BioXcell	BE0003-1
	FTY720			Cayman Chemical Company	10006292
