# Supplementary material for: PD-1 or CTLA-4 blockade promotes CD86-driven Treg responses upon radiotherapy of lymphocyte-depleted cancer in mice
Source: J Clin Invest. 2024 Feb 13;134(6):e171154. doi: 10.1172/JCI171154 (PMC10940086; doi:10.1172/JCI171154)
Supplement: Supplemental table 2 [file jci-134-171154-s145.xlsx]

## Sheet: Sheet1
	TCGA Abbreviation	Cancer Type
	ACC	Adrenocortical carcinoma
	BLCA	Bladder urothelial carcinoma
	BRCA	Breast invasive carcinoma
	CESC	Cervical squamous cell carcinoma and endocervical adenocarcinoma
	CHOL	Cholangiocarcinoma
	COAD	Colon adenocarcinoma
	DLBC	Lymphoid Neoplasm Diffuse Large B-cell Lymphoma
	ESCA	Esophageal carcinoma
	GBM	Glioblastoma multiforme
	HNSC	Head and Neck squamous cell carcinoma
	KICH	Kidney Chromophobe
	KIRC	Kidney renal clear cell carcinoma
	KIRP	Kidney renal papillary cell carcinoma
	LGG	Brain Lower Grade Glioma
	LIHC	Liver hepatocellular carcinoma
	LUAD	Lung adenocarcinoma
	LUSC	Lung squamous cell carcinoma
	MESO	Mesothelioma
	OV	Ovarian serous cystadenocarcinoma
	PAAD	Pancreatic adenocarcinoma
	PCPG	Pheochromocytoma and Paraganglioma
	PRAD	Prostate adenocarcinoma
	READ	Rectum adenocarcinoma
	SARC	Sarcoma
	SKCM	Skin Cutaneous Melanoma
	STAD	Stomach adenocarcinoma
	TGCT	Testicular Germ Cell Tumors
	THCA	Thyroid carcinoma
	THYM	Thymoma
	UCEC	Uterine Corpus Endometrial Carcinoma
	UCS	Uterine Carcinosarcoma
	UVM	Uveal Melanoma
