# Supplementary material for: PD-1 or CTLA-4 blockade promotes CD86-driven Treg responses upon radiotherapy of lymphocyte-depleted cancer in mice
Source: J Clin Invest. 2024 Feb 13;134(6):e171154. doi: 10.1172/JCI171154 (PMC10940086; doi:10.1172/JCI171154)
Supplement: Supporting data values [file jci-134-171154-s146.xlsx]

## Sheet: 1A
TCGA survival curves
	sampleID	os_time_year	OS	immune_subtype_collapsed	Radiotherapy
	TCGA-02-2485-01	1.30556e+16	0	C4C5	YES
	TCGA-05-4424-01	2536111111111110	0	C2	YES
	TCGA-06-0156-01	0.49444444444444446	1	C4C5	YES
	TCGA-06-0644-01	1.06667e+16	1	C4C5	YES
	TCGA-06-5412-01	0.3833333333333333	1	C4C5	YES
	TCGA-06-5415-01	0.7222222222222222	0	C4C5	YES
	TCGA-06-5416-01	0.5666666666666667	0	C4C5	YES
	TCGA-21-5783-01	7444444444444440	1	C1	NO
	TCGA-22-4604-01	1.10833e+16	1	C1	NO
	TCGA-22-5478-01	0.06666666666666667	1	C1	NO
	TCGA-22-5485-01	2.54444e+16	1	C4C5	NO
	TCGA-22-5489-01	5311111111111110	1	C2	NO
	TCGA-23-2077-01	9791666666666660	0	C2	NO
	TCGA-24-0975-01	1.84167e+16	1	C1	NO
	TCGA-24-1423-01	0.5277777777777778	0	C2	NO
	TCGA-24-1474-01	1877777777777770	1	C4C5	NO
	TCGA-24-1550-01	3.46944e+16	1	C2	NO
	TCGA-24-2020-01	1.28444e+16	1	C1	NO
	TCGA-25-1314-01	2788888888888880	1	C2	NO
	TCGA-25-1326-01	3.46944e+16	1	C1	NO
	TCGA-25-1633-01	5252777777777770	1	C2	NO
	TCGA-25-1634-01	3.03056e+16	1	C1	NO
	TCGA-25-1870-01	1.26389e+16	1	C4C5	NO
	TCGA-25-2396-01	0.2555555555555556	1	C2	NO
	TCGA-27-1832-01	0.8333333333333334	1	C4C5	YES
	TCGA-27-1837-01	1.18611e+16	1	C4C5	YES
	TCGA-28-1747-01	0.2138888888888889	1	C4C5	YES
	TCGA-28-5216-01	1152777777777770	0	C4C5	YES
	TCGA-29-1695-01	3413888888888880	1	C4C5	NO
	TCGA-29-1696-01	2.86667e+16	1	C2	NO
	TCGA-29-1784-01	0.4527777777777778	0	C2	NO
	TCGA-2A-A8W3-01	2397222222222220	0	C3	NO
	TCGA-2G-AAFI-01	1875	0	C2	NO
	TCGA-2G-AAFM-01	1.39722e+16	0	C2	NO
	TCGA-2G-AAFY-01	3.05278e+16	0	C2	NO
	TCGA-2G-AAG0-01	4247222222222220	0	C2	NO
	TCGA-2G-AAG9-01	6205555555555550	0	C2	NO
	TCGA-2G-AAGG-01	7252777777777770	0	C2	NO
	TCGA-2G-AAGP-01	1.11611e+16	0	C2	NO
	TCGA-2G-AAGT-01	1.22389e+16	0	C1	NO
	TCGA-2G-AAKD-01	1761111111111110	0	C2	NO
	TCGA-2G-AAKH-01	1906111111111110	0	C2	NO
	TCGA-2J-AAB4-01	2025	0	C1	NO
	TCGA-2J-AAB6-01	0.813888888888889	1	C2	NO
	TCGA-2J-AAB9-01	1.74167e+16	1	C3	YES
	TCGA-2J-AABV-01	1.81111e+16	1	C1	NO
	TCGA-2Y-A9GV-01	7033333333333330	1	C3	NO
	TCGA-2Y-A9HA-01	0.09999999999999999	1	C4C5	NO
	TCGA-2Z-A9J3-01	4919444444444440	1	C3	NO
	TCGA-2Z-A9J8-01	7.75	0	C4C5	NO
	TCGA-32-2616-01	0.6222222222222222	1	C4C5	YES
	TCGA-34-2596-01	0.2222222222222222	1	C1	NO
	TCGA-34-5240-01	4280555555555550	0	C2	NO
	TCGA-34-5928-01	3.32222e+16	0	C1	NO
	TCGA-34-8456-01	2.23333e+16	0	C1	NO
	TCGA-34-A5IX-01	2863888888888880	0	C1	NO
	TCGA-36-1570-01	1.81944e+16	0	C4C5	NO
	TCGA-36-1574-01	1.90556e+16	0	C2	NO
	TCGA-36-1577-01	2.175e+16	0	C1	YES
	TCGA-3A-A9I5-01	4983333333333330	0	C1	YES
	TCGA-3A-A9IB-01	0.6222222222222222	1	C1	NO
	TCGA-3B-A9HQ-01	5791666666666660	0	C2	NO
	TCGA-3P-A9WA-01	1.16667e+16	0	C4C5	NO
	TCGA-43-2576-01	3397222222222220	0	C1	YES
	TCGA-43-2578-01	1.9e+16	1	C1	NO
	TCGA-43-6770-01	1.81389e+16	0	C1	NO
	TCGA-49-4510-01	2488888888888880	1	C3	YES
	TCGA-49-AAR0-01	1.32361e+16	0	C2	NO
	TCGA-4G-AAZO-01	3.26944e+16	0	C4C5	NO
	TCGA-4H-AAAK-01	0.9666666666666667	0	C1	NO
	TCGA-4Z-AA7O-01	1.42222e+16	0	C1	NO
	TCGA-4Z-AA7S-01	2.95556e+16	1	C1	NO
	TCGA-4Z-AA7W-01	2.33333e+16	0	C2	NO
	TCGA-50-5049-01	8594444444444440	0	C2	YES
	TCGA-55-6543-01	1.20833e+16	0	C3	NO
	TCGA-55-6982-01	2763888888888880	1	C2	NO
	TCGA-55-7724-01	1.95833e+16	0	C2	NO
	TCGA-55-7913-01	1.55833e+16	1	C1	NO
	TCGA-55-8089-01	1.95	1	C2	NO
	TCGA-55-A490-01	0.27499999999999997	1	C1	NO
	TCGA-56-7222-01	1.56111e+16	1	C2	NO
	TCGA-59-2363-01	0.4583333333333333	0	C2	NO
	TCGA-5C-A9VH-01	0.8944444444444444	0	C4C5	NO
	TCGA-5P-A9JZ-01	7622222222222220	0	C4C5	NO
	TCGA-5P-A9KF-01	2.34722e+16	0	C3	NO
	TCGA-60-2697-01	1.03333e+16	1	C3	NO
	TCGA-60-2716-01	4097222222222220	0	C1	NO
	TCGA-60-2724-01	1.99167e+16	0	C2	NO
	TCGA-61-1721-01	0.938888888888889	0	C3	NO
	TCGA-61-1907-01	2.64444e+16	0	C2	NO
	TCGA-61-2111-01	10625	0	C2	NO
	TCGA-62-8402-01	4.16111e+16	1	C2	NO
	TCGA-63-7020-01	5925	0	C1	NO
	TCGA-63-A5MJ-01	5066666666666660	0	C2	NO
	TCGA-64-1678-01	3.30278e+16	0	C1	NO
	TCGA-64-5774-01	7433333333333330	0	C1	NO
	TCGA-70-6722-01	1.01944e+16	0	C2	YES
	TCGA-70-6723-01	1.04167e+16	0	C2	YES
	TCGA-71-8520-01	0.5833333333333334	1	C2	YES
	TCGA-76-4931-01	0.775	1	C4C5	YES
	TCGA-77-6845-01	1.96667e+16	1	C1	NO
	TCGA-77-7337-01	9036111111111110	1	C1	NO
	TCGA-77-8009-01	4708333333333330	1	C1	NO
	TCGA-77-8133-01	4555555555555550	1	C2	NO
	TCGA-77-8136-01	3.30278e+16	1	C2	NO
	TCGA-77-8140-01	0.975	1	C1	NO
	TCGA-77-8144-01	2.31389e+16	0	C1	NO
	TCGA-77-A5G3-01	1.26944e+16	0	C1	NO
	TCGA-77-A5GF-01	2.33333e+16	1	C2	NO
	TCGA-78-7147-01	1627777777777770	1	C2	NO
	TCGA-78-8648-01	3358333333333330	1	C3	NO
	TCGA-80-5608-01	7866666666666660	0	C1	NO
	TCGA-85-8351-01	1.41667e+16	0	C1	NO
	TCGA-85-8354-01	2763888888888880	0	C1	NO
	TCGA-85-8481-01	0.6555555555555556	1	C2	NO
	TCGA-85-8664-01	1.52778e+16	1	C1	NO
	TCGA-85-A511-01	1.26389e+16	1	C2	NO
	TCGA-86-7713-01	3213888888888880	0	C2	NO
	TCGA-86-8073-01	2055555555555550	0	C3	NO
	TCGA-86-8075-01	1.92778e+16	1	C1	NO
	TCGA-86-8585-01	0.9805555555555556	0	C2	NO
	TCGA-86-A456-01	2488888888888880	0	C2	NO
	TCGA-86-A4JF-01	2047222222222220	1	C2	NO
	TCGA-90-A4ED-01	1.70833e+16	0	C3	NO
	TCGA-90-A4EE-01	1.91111e+16	0	C2	NO
	TCGA-91-6847-01	2338888888888880	0	C2	YES
	TCGA-91-8497-01	1.20556e+16	1	C3	NO
	TCGA-94-A5I4-01	1363888888888880	0	C2	NO
	TCGA-95-7948-01	1.32222e+16	0	C1	NO
	TCGA-96-8169-01	1.54722e+16	0	C1	NO
	TCGA-97-8172-01	1513888888888880	0	C3	NO
	TCGA-97-8175-01	1.53056e+16	0	C2	NO
	TCGA-97-A4M2-01	1.73333e+16	0	C3	NO
	TCGA-98-8021-01	2602777777777770	0	C1	NO
	TCGA-99-7458-01	2.075e+16	0	C3	NO
	TCGA-99-8028-01	3.10556e+16	0	C3	NO
	TCGA-A2-A0CO-01	9700000000000000	1	C2	YES
	TCGA-A2-A0CQ-01	7486111111111110	0	C4C5	YES
	TCGA-A2-A0EU-01	2897222222222220	0	C1	YES
	TCGA-A2-A0SX-01	4261111111111110	0	C2	YES
	TCGA-A2-A0SY-01	3.74167e+16	0	C3	YES
	TCGA-A2-A0T2-01	0.7083333333333334	1	C1	NO
	TCGA-A2-A0T5-01	1.475e+16	0	C1	NO
	TCGA-A2-A0YK-01	1.63333e+16	0	C3	NO
	TCGA-A2-A1G4-01	1.65278e+16	0	C1	NO
	TCGA-A3-3335-01	5238888888888880	0	C3	NO
	TCGA-A3-A6NJ-01	1.3	0	C3	NO
	TCGA-A4-8098-01	2488888888888880	0	C4C5	NO
	TCGA-A5-A0GE-01	8902777777777770	0	C1	YES
	TCGA-A5-A0GM-01	5113888888888880	0	C1	NO
	TCGA-A5-A0R6-01	3.20278e+16	0	C2	YES
	TCGA-A5-A7WJ-01	0.9472222222222223	0	C2	NO
	TCGA-A6-6142-01	2.11944e+16	0	C1	NO
	TCGA-A6-6649-01	2.04167e+16	0	C1	NO
	TCGA-A6-A565-01	1372222222222220	1	C3	NO
	TCGA-A7-A6VY-01	0.7388888888888889	0	C2	YES
	TCGA-A8-A07C-01	2.87222e+16	0	C2	YES
	TCGA-A8-A08B-01	3211111111111110	0	C2	YES
	TCGA-A8-A08O-01	2.61944e+16	0	C1	NO
	TCGA-A8-A099-01	0.8444444444444444	0	C3	YES
	TCGA-AA-3510-01	5405555555555550	0	C1	NO
	TCGA-AA-3525-01	0.6805555555555555	0	C1	NO
	TCGA-AA-3664-01	4563888888888880	0	C2	NO
	TCGA-AA-3667-01	1.18333e+16	0	C1	NO
	TCGA-AA-3812-01	2961111111111110	0	C3	NO
	TCGA-AA-3855-01	2.70833e+16	0	C1	NO
	TCGA-AA-3867-01	2.03056e+16	0	C1	NO
	TCGA-AA-3975-01	2.87778e+16	0	C1	NO
	TCGA-AA-3994-01	2283333333333330	0	C1	NO
	TCGA-AA-A00U-01	1.43889e+16	0	C1	NO
	TCGA-AA-A017-01	1.26944e+16	0	C1	NO
	TCGA-AA-A01K-01	2.61944e+16	0	C1	NO
	TCGA-AA-A01T-01	2.79167e+16	0	C1	NO
	TCGA-AA-A01Z-01	3.12778e+16	0	C1	NO
	TCGA-AA-A03F-01	1.525e+16	1	C3	NO
	TCGA-AC-A2QI-01	1.63333e+16	0	C3	YES
	TCGA-AC-A3W7-01	1.30833e+16	0	C3	NO
	TCGA-AC-A62X-01	1.15833e+16	0	C2	NO
	TCGA-AF-A56L-01	5575	0	C1	NO
	TCGA-AG-3584-01	2.02778e+16	1	C1	NO
	TCGA-AH-6549-01	1.47778e+16	0	C1	NO
	TCGA-AH-6644-01	2327777777777770	0	C1	NO
	TCGA-AJ-A23O-01	0.8666666666666667	1	C2	NO
	TCGA-AJ-A2QM-01	2.48333e+16	0	C2	YES
	TCGA-AJ-A3BF-01	1.53056e+16	0	C2	YES
	TCGA-AJ-A3EL-01	1.9e+16	0	C2	NO
	TCGA-AJ-A3OL-01	1.24722e+16	1	C2	NO
	TCGA-AJ-A3QS-01	1425	0	C2	YES
	TCGA-AK-3445-01	6644444444444440	0	C3	NO
	TCGA-AN-A0FL-01	0.6416666666666667	0	C2	NO
	TCGA-AN-A0G0-01	0.044444444444444446	0	C1	YES
	TCGA-AN-A0XV-01	0.45	0	C1	NO
	TCGA-AO-A0J8-01	1888888888888880	0	C2	YES
	TCGA-AO-A0JA-01	1.81944e+16	0	C1	NO
	TCGA-AP-A0LF-01	7941666666666660	0	C2	NO
	TCGA-AP-A1DM-01	4722222222222220	0	C1	NO
	TCGA-AP-A1E1-01	3875	0	C2	NO
	TCGA-AQ-A04J-01	2275	0	C1	NO
	TCGA-AR-A0TQ-01	8308333333333330	0	C2	YES
	TCGA-AR-A1AK-01	8775	0	C2	NO
	TCGA-AR-A1AP-01	7933333333333330	0	C2	NO
	TCGA-AR-A1AY-01	2.85	0	C1	YES
	TCGA-AR-A24R-01	9527777777777770	0	C2	YES
	TCGA-AR-A252-01	7883333333333330	0	C2	YES
	TCGA-AR-A2LE-01	1406111111111110	0	C3	YES
	TCGA-AX-A062-01	3886111111111110	0	C1	NO
	TCGA-AX-A06J-01	2536111111111110	0	C3	YES
	TCGA-AX-A1CJ-01	6202777777777770	0	C2	YES
	TCGA-AX-A3G1-01	1.73333e+16	1	C2	NO
	TCGA-AZ-4682-01	1888888888888880	1	C1	NO
	TCGA-AZ-6606-01	0.9916666666666667	1	C2	NO
	TCGA-B0-5700-01	4972222222222220	0	C3	NO
	TCGA-B1-A656-01	1.71667e+16	0	C3	NO
	TCGA-B3-4103-01	2.58333e+16	0	C3	NO
	TCGA-B4-5834-01	0.10555555555555556	0	C3	NO
	TCGA-B5-A11F-01	1.56972e+16	0	C1	YES
	TCGA-B5-A11V-01	1.65278e+16	0	C1	NO
	TCGA-B5-A3FB-01	7.9e+16	0	C1	NO
	TCGA-B6-A0IB-01	1.09472e+16	1	C1	NO
	TCGA-B6-A0WZ-01	1.74778e+16	0	C2	YES
	TCGA-B6-A0X1-01	2.07083e+16	1	C2	NO
	TCGA-B6-A401-01	7211111111111110	0	C1	NO
	TCGA-B8-4619-01	1.45278e+16	0	C3	NO
	TCGA-B8-A54J-01	1.46667e+16	0	C3	NO
	TCGA-B9-A44B-01	1.00278e+16	0	C3	NO
	TCGA-B9-A5W7-01	1625	0	C3	NO
	TCGA-BA-4078-01	0.7666666666666666	1	C1	YES
	TCGA-BA-5149-01	2238888888888880	1	C2	YES
	TCGA-BA-5152-01	3.57778e+16	0	C2	YES
	TCGA-BA-7269-01	3536111111111110	0	C1	YES
	TCGA-BA-A6DB-01	0.6	0	C2	NO
	TCGA-BA-A6DG-01	0.19166666666666665	1	C1	YES
	TCGA-BB-A5HU-01	2172222222222220	0	C1	YES
	TCGA-BC-A216-01	3.75278e+16	0	C1	NO
	TCGA-BF-AAP2-01	1125	0	C2	NO
	TCGA-BG-A0MI-01	1.98333e+16	1	C2	NO
	TCGA-BG-A0W1-01	4.46389e+16	0	C4C5	NO
	TCGA-BH-A0B8-01	4358333333333330	0	C1	YES
	TCGA-BH-A0B9-01	4366666666666660	0	C2	YES
	TCGA-BH-A0BT-01	6569444444444440	0	C2	YES
	TCGA-BH-A0C0-01	3527777777777770	0	C2	YES
	TCGA-BH-A0DH-01	3211111111111110	0	C1	YES
	TCGA-BH-A0DT-01	6675	0	C3	YES
	TCGA-BH-A0DV-01	5733333333333330	0	C3	YES
	TCGA-BH-A0EE-01	2.61944e+16	0	C2	NO
	TCGA-BH-A0HO-01	0.2111111111111111	0	C4C5	YES
	TCGA-BH-A0HY-01	4291666666666660	0	C1	NO
	TCGA-BH-A42T-01	0.8888888888888888	1	C1	NO
	TCGA-BH-A6R9-01	0.4444444444444444	0	C1	NO
	TCGA-BH-A8FY-01	0.8194444444444445	1	C4C5	NO
	TCGA-BJ-A0Z2-01	4205555555555550	0	C3	YES
	TCGA-BJ-A0ZB-01	0.33888888888888885	0	C3	YES
	TCGA-BJ-A0ZH-01	1277777777777770	0	C3	NO
	TCGA-BJ-A28W-01	0.9555555555555556	0	C2	NO
	TCGA-BJ-A291-01	1.93333e+16	0	C3	YES
	TCGA-BJ-A3PR-01	3.075e+16	0	C2	NO
	TCGA-BJ-A45H-01	2.40278e+16	0	C3	YES
	TCGA-BJ-A4O8-01	1.64167e+16	0	C3	YES
	TCGA-BL-A5ZZ-01	1.04722e+16	0	C1	NO
	TCGA-BR-6455-01	1.17222e+16	1	C1	NO
	TCGA-BR-7851-01	NA	1	C1	NO
	TCGA-BR-8059-01	1.21944e+16	1	C1	NO
	TCGA-BR-8291-01	1.68611e+16	1	C3	NO
	TCGA-BR-8366-01	0.08055555555555556	0	C2	NO
	TCGA-BR-8381-01	0.6222222222222222	0	C2	NO
	TCGA-BR-8382-01	2.11667e+16	1	C2	NO
	TCGA-BR-8485-01	0.7777777777777778	0	C1	NO
	TCGA-BR-A44U-01	1.17222e+16	1	C2	NO
	TCGA-BR-A4IU-01	2327777777777770	0	C3	NO
	TCGA-BS-A0TE-01	0.4055555555555555	1	C2	NO
	TCGA-BT-A20O-01	1027777777777770	1	C2	NO
	TCGA-BT-A20Q-01	1.64722e+16	1	C1	NO
	TCGA-BT-A42C-01	2.425e+16	0	C1	NO
	TCGA-C5-A1M6-01	2.65278e+16	1	C1	YES
	TCGA-C5-A1M7-01	3913888888888880	0	C2	NO
	TCGA-C5-A1M9-01	2.95833e+16	1	C2	YES
	TCGA-C5-A1MN-01	3.45833e+16	1	C2	YES
	TCGA-C5-A2LS-01	3736111111111110	0	C1	NO
	TCGA-C5-A7CO-01	1.245e+16	0	C2	YES
	TCGA-C5-A7X3-01	0.7888888888888889	1	C2	YES
	TCGA-C5-A7X5-01	1.15e+16	1	C2	YES
	TCGA-C8-A137-01	1.05278e+16	0	C1	NO
	TCGA-C8-A1HG-01	0.9583333333333334	0	C2	NO
	TCGA-C8-A1HN-01	1.09444e+16	0	C4C5	NO
	TCGA-C8-A8HR-01	1.13333e+16	0	C2	NO
	TCGA-CA-5256-01	1.05278e+16	0	C1	NO
	TCGA-CC-5261-01	0.26944444444444443	1	C3	NO
	TCGA-CC-A7IH-01	1.01389e+16	0	C3	NO
	TCGA-CC-A7IK-01	0.7277777777777777	1	C4C5	NO
	TCGA-CD-5798-01	1.13333e+16	0	C1	NO
	TCGA-CD-5800-01	1.11111e+16	0	C2	NO
	TCGA-CD-8532-01	0.9833333333333334	1	C2	NO
	TCGA-CE-A481-01	0.9611111111111111	0	C3	NO
	TCGA-CF-A3MG-01	1.025e+16	0	C1	NO
	TCGA-CF-A9FF-01	1.00278e+16	0	C2	NO
	TCGA-CG-4305-01	1.34722e+16	0	C2	NO
	TCGA-CG-4449-01	1611111111111110	0	C1	NO
	TCGA-CJ-4897-01	9280555555555550	0	C3	NO
	TCGA-CK-5912-01	4147222222222220	1	C1	NO
	TCGA-CK-6748-01	0.16944444444444443	0	C1	NO
	TCGA-CM-5341-01	2.45556e+16	0	C2	NO
	TCGA-CM-5860-01	2.70556e+16	0	C1	NO
	TCGA-CM-5864-01	1.26944e+16	0	C1	NO
	TCGA-CM-6679-01	0.85	0	C1	NO
	TCGA-CN-4742-01	1.10278e+16	1	C2	YES
	TCGA-CN-A49A-01	1.46111e+16	1	C2	YES
	TCGA-CN-A6UY-01	1.98056e+16	0	C2	YES
	TCGA-CQ-5331-01	3886111111111110	0	C2	NO
	TCGA-CQ-5333-01	0.9472222222222223	1	C2	NO
	TCGA-CQ-6223-01	3966666666666660	0	C2	NO
	TCGA-CQ-6227-01	0.35833333333333334	1	C2	NO
	TCGA-CQ-6228-01	1.26667e+16	1	C2	YES
	TCGA-CQ-6229-01	3275	0	C2	NO
	TCGA-CQ-7067-01	1.41389e+16	0	C2	NO
	TCGA-CQ-A4CD-01	2838888888888880	0	C2	YES
	TCGA-CQ-A4CI-01	2638888888888880	0	C1	YES
	TCGA-CR-6474-01	1.56667e+16	1	C1	YES
	TCGA-CR-6487-01	0.65	0	C2	NO
	TCGA-CR-6492-01	1.33056e+16	0	C2	YES
	TCGA-CR-7372-01	2.10833e+16	0	C2	NO
	TCGA-CR-7398-01	0.43333333333333335	0	C2	NO
	TCGA-CR-7404-01	4.08889e+16	0	C2	YES
	TCGA-CS-4941-01	0.65	1	C4C5	YES
	TCGA-CS-5393-01	3.39444e+16	0	C4C5	YES
	TCGA-CV-5431-01	1.45	1	C1	YES
	TCGA-CV-5439-01	1.51667e+16	1	C2	YES
	TCGA-CV-5973-01	7336111111111110	0	C2	YES
	TCGA-CV-6940-01	2.23333e+16	1	C1	NO
	TCGA-CV-7099-01	0.6749999999999999	1	C2	NO
	TCGA-CV-7253-01	1.00278e+16	1	C1	NO
	TCGA-CV-7421-01	0.005555555555555556	1	C2	NO
	TCGA-CV-A45P-01	1.775e+16	0	C2	YES
	TCGA-CV-A463-01	0.0638888888888889	1	C2	NO
	TCGA-CV-A6JN-01	2.51667e+16	0	C2	YES
	TCGA-D1-A15V-01	3336111111111110	0	C1	YES
	TCGA-D1-A15Z-01	0.16111111111111112	1	C1	NO
	TCGA-D1-A17N-01	0.1277777777777778	0	C3	NO
	TCGA-D1-A1NZ-01	1.52222e+16	0	C2	NO
	TCGA-D1-A2G5-01	4041666666666660	0	C1	YES
	TCGA-D5-5540-01	4738888888888880	0	C1	NO
	TCGA-D5-6898-01	0.6361111111111112	0	C1	NO
	TCGA-D6-6516-01	2147222222222220	0	C2	NO
	TCGA-D6-6824-01	0.2138888888888889	0	C2	NO
	TCGA-D6-A4Z9-01	1497222222222220	0	C2	YES
	TCGA-D7-6518-01	1.61667e+16	0	C1	NO
	TCGA-D7-6521-01	1.56667e+16	0	C1	NO
	TCGA-D7-6522-01	1.57222e+16	0	C3	NO
	TCGA-D7-6820-01	0.9555555555555556	0	C1	NO
	TCGA-D7-8576-01	1238888888888880	1	C2	NO
	TCGA-D7-A6EV-01	0.9500000000000001	0	C1	NO
	TCGA-D7-A6F2-01	1.32222e+16	0	C3	NO
	TCGA-D8-A1XS-01	1377777777777770	0	C1	YES
	TCGA-D8-A1Y1-01	0.8388888888888889	1	C4C5	NO
	TCGA-D8-A27N-01	1.44167e+16	0	C2	NO
	TCGA-D8-A73U-01	1.36667e+16	0	C3	NO
	TCGA-D8-A73X-01	2.13056e+16	0	C3	YES
	TCGA-DB-5281-01	6613888888888880	0	C4C5	YES
	TCGA-DB-A4X9-01	3.92222e+16	0	C4C5	NO
	TCGA-DB-A64O-01	2.15278e+16	1	C4C5	YES
	TCGA-DB-A64V-01	2.46944e+16	0	C4C5	NO
	TCGA-DB-A75K-01	1.02222e+16	0	C4C5	YES
	TCGA-DB-A75P-01	1.36667e+16	0	C3	NO
	TCGA-DC-5337-01	2.2e+16	0	C1	NO
	TCGA-DD-A4NN-01	2.49722e+16	1	C3	NO
	TCGA-DD-AACE-01	6066666666666660	0	C4C5	NO
	TCGA-DD-AADB-01	3.45e+16	0	C2	NO
	TCGA-DD-AADN-01	2.49444e+16	0	C2	NO
	TCGA-DD-AAE1-01	1.53333e+16	0	C4C5	NO
	TCGA-DE-A0Y2-01	1.82778e+16	0	C3	YES
	TCGA-DF-A2KY-01	0.9222222222222222	0	C2	NO
	TCGA-DH-5144-01	2077777777777770	0	C4C5	YES
	TCGA-DH-A669-01	2.55278e+16	1	C4C5	NO
	TCGA-DH-A7US-01	1.96111e+16	0	C4C5	NO
	TCGA-DI-A1C3-01	2.05278e+16	0	C3	NO
	TCGA-DJ-A1QD-01	4061111111111110	0	C3	NO
	TCGA-DJ-A1QM-01	0.5083333333333333	0	C3	NO
	TCGA-DJ-A2PR-01	2319444444444440	0	C3	NO
	TCGA-DJ-A3UN-01	2738888888888880	0	C3	NO
	TCGA-DJ-A3UX-01	0.9583333333333334	0	C3	NO
	TCGA-DJ-A4V2-01	0.2638888888888889	0	C3	NO
	TCGA-DK-A1AE-01	1363888888888880	0	C1	NO
	TCGA-DK-A1AG-01	1.31944e+16	0	C1	NO
	TCGA-DK-A2I6-01	7377777777777770	0	C1	NO
	TCGA-DK-A6B5-01	4283333333333330	0	C2	NO
	TCGA-DK-AA6W-01	1152777777777770	1	C1	YES
	TCGA-DQ-5625-01	3147222222222220	1	C2	NO
	TCGA-DS-A0VM-01	9969444444444440	0	C2	NO
	TCGA-DU-7015-01	7669444444444440	0	C4C5	NO
	TCGA-DU-8165-01	1.61667e+16	0	C4C5	YES
	TCGA-DU-A5TT-01	2.06389e+16	0	C4C5	YES
	TCGA-DU-A76O-01	1.45	0	C4C5	YES
	TCGA-DU-A76R-01	1.8	1	C4C5	YES
	TCGA-DX-A23Y-01	0.5305555555555556	1	C3	NO
	TCGA-DX-A3U7-01	4311111111111110	1	C2	NO
	TCGA-DX-A48K-01	3886111111111110	0	C1	NO
	TCGA-DX-A6BB-01	3.06944e+16	0	C4C5	NO
	TCGA-DX-A6Z0-01	5425	1	C1	YES
	TCGA-DX-A8BK-01	5236111111111110	0	C2	YES
	TCGA-DX-A8BM-01	4044444444444440	0	C4C5	YES
	TCGA-DX-AB2V-01	9002777777777770	0	C3	YES
	TCGA-DX-AB3A-01	2716666666666660	1	C1	NO
	TCGA-E1-A7YD-01	1.20833e+16	1	C4C5	YES
	TCGA-E1-A7YH-01	7875	1	C4C5	YES
	TCGA-E1-A7YK-01	1.05	1	C4C5	YES
	TCGA-E2-A14S-01	2.80278e+16	0	C4C5	YES
	TCGA-E2-A1IE-01	6561111111111110	0	C1	YES
	TCGA-E2-A1IJ-01	2.40278e+16	0	C3	YES
	TCGA-E2-A1IL-01	0.3277777777777778	0	C2	YES
	TCGA-E2-A1L7-01	5.1e+16	0	C2	YES
	TCGA-E3-A3E5-01	3375	0	C3	YES
	TCGA-E7-A5KE-01	0.04722222222222222	0	C1	NO
	TCGA-E8-A44K-01	2.61944e+16	0	C3	YES
	TCGA-E9-A1NF-01	2977777777777770	1	C1	NO
	TCGA-E9-A1RA-01	3.80278e+16	0	C1	YES
	TCGA-E9-A229-01	3.18889e+16	0	C2	YES
	TCGA-E9-A248-01	0.1638888888888889	0	C2	NO
	TCGA-E9-A5FL-01	0.06666666666666667	0	C2	NO
	TCGA-E9-A6HE-01	2352777777777770	0	C2	YES
	TCGA-EA-A3HQ-01	3.15556e+16	0	C2	NO
	TCGA-EC-A1NJ-01	1.35556e+16	0	C2	NO
	TCGA-ED-A627-01	1175	0	C3	NO
	TCGA-ED-A7PY-01	1.08333e+16	0	C3	NO
	TCGA-EI-6506-01	1736111111111110	0	C1	NO
	TCGA-EI-6511-01	1.33889e+16	0	C2	YES
	TCGA-EJ-5506-01	3836111111111110	0	C3	NO
	TCGA-EJ-5512-01	4813888888888880	0	C3	NO
	TCGA-EJ-5517-01	5247222222222220	0	C3	NO
	TCGA-EJ-7781-01	2.98056e+16	0	C3	NO
	TCGA-EJ-7791-01	3.10556e+16	0	C3	NO
	TCGA-EJ-8469-01	6455555555555550	0	C3	NO
	TCGA-EJ-A8FN-01	0.9138888888888889	0	C3	NO
	TCGA-EK-A2IP-01	0.5611111111111111	0	C2	NO
	TCGA-EL-A3CW-01	4816666666666660	1	C3	NO
	TCGA-EL-A3GR-01	9725	0	C3	YES
	TCGA-EL-A3H2-01	2.83056e+16	1	C3	YES
	TCGA-EL-A3T1-01	1.09472e+16	0	C2	NO
	TCGA-EL-A3T7-01	3488888888888880	0	C3	NO
	TCGA-EL-A4K2-01	2577777777777770	0	C3	NO
	TCGA-EL-A4KH-01	2286111111111110	0	C3	YES
	TCGA-EM-A1CT-01	1.53611e+16	0	C3	YES
	TCGA-EM-A1YA-01	1.67222e+16	0	C3	YES
	TCGA-EM-A1YE-01	4569444444444440	0	C3	YES
	TCGA-EM-A2CL-01	1113888888888880	0	C3	NO
	TCGA-EM-A2CU-01	1.11111e+16	0	C3	YES
	TCGA-EM-A3FL-01	4002777777777770	0	C3	YES
	TCGA-EM-A3FN-01	1.01944e+16	0	C3	NO
	TCGA-EM-A3SZ-01	1.08056e+16	0	C3	NO
	TCGA-EO-A3KW-01	1.38056e+16	0	C2	YES
	TCGA-ET-A25N-01	5355555555555550	0	C3	YES
	TCGA-ET-A2N0-01	4444444444444440	0	C3	YES
	TCGA-ET-A2N5-01	6833333333333330	0	C3	YES
	TCGA-ET-A3BQ-01	6.475e+16	0	C3	YES
	TCGA-ET-A3BU-01	6575	0	C3	YES
	TCGA-ET-A40S-01	3397222222222220	0	C3	YES
	TCGA-EW-A1OY-01	2522222222222220	0	C2	YES
	TCGA-EW-A1P3-01	4.475e+16	0	C1	NO
	TCGA-EW-A1PC-01	0.5194444444444445	0	C2	NO
	TCGA-EW-A2FR-01	4647222222222220	0	C1	YES
	TCGA-EW-A6S9-01	1.28611e+16	0	C2	NO
	TCGA-EX-A1H6-01	0.6694444444444444	0	C2	NO
	TCGA-EY-A1GX-01	3130555555555550	1	C4C5	NO
	TCGA-EY-A1H0-01	1.63333e+16	0	C1	YES
	TCGA-EY-A54A-01	1.24167e+16	0	C1	YES
	TCGA-F2-6879-01	0.9277777777777777	1	C2	NO
	TCGA-F4-6808-01	2.84444e+16	0	C1	NO
	TCGA-F7-7848-01	3141666666666660	0	C1	YES
	TCGA-F7-A61S-01	1.6e+16	0	C2	YES
	TCGA-FB-AAQ0-01	1.31389e+16	1	C2	NO
	TCGA-FD-A3B6-01	2.79167e+16	1	C2	NO
	TCGA-FD-A3SL-01	1.97778e+16	1	C1	NO
	TCGA-FD-A3SN-01	2463888888888880	0	C2	NO
	TCGA-FD-A3SR-01	1.67222e+16	1	C2	NO
	TCGA-FD-A6TD-01	1.07222e+16	1	C2	NO
	TCGA-FD-A6TE-01	1.04444e+16	0	C1	NO
	TCGA-FE-A233-01	2.08611e+16	0	C3	NO
	TCGA-FE-A3PA-01	898611111111111	0	C3	YES
	TCGA-FG-5965-01	3111111111111110	1	C4C5	NO
	TCGA-FG-8187-01	1.69722e+16	0	C4C5	NO
	TCGA-FG-A60J-01	1.24722e+16	0	C4C5	NO
	TCGA-FG-A60L-01	1.81944e+16	0	C4C5	NO
	TCGA-FG-A6IZ-01	1.26944e+16	0	C4C5	YES
	TCGA-FI-A2EU-01	8169444444444440	0	C2	NO
	TCGA-FJ-A3Z9-01	1.06944e+16	1	C4C5	NO
	TCGA-FP-7916-01	1.18889e+16	1	C2	NO
	TCGA-FP-7998-01	1.88333e+16	0	C2	NO
	TCGA-FU-A3NI-01	1.77222e+16	1	C2	YES
	TCGA-FU-A3WB-01	1363888888888880	0	C2	YES
	TCGA-FU-A5XV-01	0.8916666666666666	0	C2	YES
	TCGA-FV-A2QR-01	1613888888888880	1	C3	NO
	TCGA-FV-A3R3-01	1.01667e+16	1	C3	NO
	TCGA-FY-A3BL-01	1.725e+16	0	C3	NO
	TCGA-FY-A3ON-01	1.65278e+16	0	C3	YES
	TCGA-FY-A3R9-01	1.4e+16	0	C3	NO
	TCGA-FY-A4B0-01	1.16667e+16	0	C3	YES
	TCGA-G2-A2EK-01	1.34722e+16	0	C3	NO
	TCGA-G3-A25T-01	4313888888888880	0	C1	NO
	TCGA-G3-A6UC-01	1863888888888880	0	C4C5	NO
	TCGA-G3-AAV7-01	1.00278e+16	0	C4C5	NO
	TCGA-G4-6294-01	2.38333e+16	1	C1	NO
	TCGA-G4-6322-01	2.2e+16	0	C1	NO
	TCGA-G6-A8L6-01	0.8694444444444445	1	C3	NO
	TCGA-G7-A8LC-01	1.95	0	C3	NO
	TCGA-G9-6351-01	5688888888888880	0	C3	YES
	TCGA-G9-6353-01	4283333333333330	0	C3	NO
	TCGA-G9-6494-01	4919444444444440	0	C3	NO
	TCGA-G9-7519-01	2.35833e+16	0	C3	NO
	TCGA-G9-A9S4-01	2.51667e+16	0	C4C5	NO
	TCGA-GC-A3RD-01	1.18889e+16	0	C1	NO
	TCGA-GC-A3YS-01	2.10556e+16	0	C1	NO
	TCGA-GD-A3OS-01	1.77222e+16	0	C1	NO
	TCGA-GD-A76B-01	0.6222222222222222	0	C2	NO
	TCGA-GJ-A3OU-01	2441666666666660	0	C3	NO
	TCGA-GL-8500-01	2.33611e+16	0	C4C5	NO
	TCGA-GM-A2DA-01	1831388888888880	1	C1	YES
	TCGA-GM-A2DH-01	6091666666666660	0	C2	NO
	TCGA-GM-A2DL-01	9775	0	C1	YES
	TCGA-GM-A5PV-01	1.14444e+16	0	C3	NO
	TCGA-GU-AATP-01	2786111111111110	0	C2	NO
	TCGA-GV-A3QG-01	NA	1	C2	NO
	TCGA-GV-A3QI-01	3.08333e+16	0	C4C5	NO
	TCGA-GV-A40G-01	1611111111111110	0	C1	NO
	TCGA-GV-A6ZA-01	1.91944e+16	0	C2	NO
	TCGA-H2-A3RI-01	0.9305555555555555	0	C3	YES
	TCGA-HB-A3YV-01	0.3861111111111111	1	C1	YES
	TCGA-HC-7077-01	5875	0	C4C5	NO
	TCGA-HC-7209-01	1222222222222220	0	C3	NO
	TCGA-HC-7820-01	2.075e+16	0	C4C5	NO
	TCGA-HC-8258-01	2352777777777770	0	C3	NO
	TCGA-HC-8260-01	1.90556e+16	0	C3	NO
	TCGA-HE-A5NI-01	1	0	C3	NO
	TCGA-HE-A5NJ-01	4794444444444440	0	C3	NO
	TCGA-HT-7475-01	1.47222e+16	0	C4C5	YES
	TCGA-HT-7482-01	9036111111111110	0	C4C5	YES
	TCGA-HT-7483-01	1.45972e+16	0	C4C5	YES
	TCGA-HT-7604-01	1.03472e+16	0	C4C5	YES
	TCGA-HT-7693-01	1.48056e+16	0	C4C5	YES
	TCGA-HT-7879-01	0.3111111111111111	0	C4C5	YES
	TCGA-HT-8558-01	1.16111e+16	0	C4C5	NO
	TCGA-HT-8563-01	2388888888888880	0	C4C5	YES
	TCGA-HT-A74H-01	0.20555555555555557	0	C4C5	YES
	TCGA-HU-8604-01	1.92778e+16	0	C2	NO
	TCGA-HU-A4GH-01	0.9944444444444445	0	C1	NO
	TCGA-HU-A4H0-01	0.17777777777777778	0	C2	NO
	TCGA-HU-A4H2-01	1.09444e+16	0	C1	NO
	TCGA-HW-8319-01	3358333333333330	1	C4C5	YES
	TCGA-HW-8322-01	2.10556e+16	0	C4C5	NO
	TCGA-HW-A5KK-01	1.07778e+16	1	C4C5	YES
	TCGA-IB-7885-01	3.49167e+16	0	C1	NO
	TCGA-IB-7893-01	0.325	1	C1	NO
	TCGA-IB-7897-01	1.35e+16	1	C3	NO
	TCGA-IB-8126-01	1.28333e+16	0	C3	NO
	TCGA-IB-AAUN-01	0.39999999999999997	1	C1	NO
	TCGA-IB-AAUP-01	1.19722e+16	0	C3	NO
	TCGA-IG-A3Y9-01	0.07222222222222223	1	C2	NO
	TCGA-IH-A3EA-01	1.45556e+16	0	C1	NO
	TCGA-IM-A3EB-01	4133333333333330	0	C2	YES
	TCGA-IM-A41Y-01	1.84444e+16	0	C3	NO
	TCGA-IM-A4EB-01	2.16667e+16	0	C3	YES
	TCGA-IN-A6RN-01	1.65e+16	0	C1	NO
	TCGA-IN-A7NT-01	0.8972222222222223	0	C2	NO
	TCGA-IQ-A61E-01	3.18611e+16	0	C2	YES
	TCGA-IR-A3LB-01	5644444444444440	1	C2	YES
	TCGA-IR-A3LI-01	6925	0	C4C5	YES
	TCGA-IZ-A6M8-01	1.38056e+16	0	C4C5	NO
	TCGA-J7-6720-01	1.07778e+16	0	C3	NO
	TCGA-J7-8537-01	0.8916666666666666	1	C2	NO
	TCGA-J8-A3NZ-01	1.45556e+16	0	C3	YES
	TCGA-J8-A3O1-01	2297222222222220	0	C3	YES
	TCGA-J8-A3YE-01	2352777777777770	0	C3	YES
	TCGA-J8-A3YG-01	1.88333e+16	0	C3	YES
	TCGA-J9-A52B-01	1.17222e+16	0	C3	NO
	TCGA-J9-A8CM-01	1.28611e+16	0	C3	NO
	TCGA-JY-A93F-01	2.03056e+16	0	C1	NO
	TCGA-K4-A3WU-01	0.2916666666666667	0	C3	NO
	TCGA-K4-A4AB-01	0.2333333333333333	0	C1	NO
	TCGA-K4-A4AC-01	0.7722222222222223	1	C2	YES
	TCGA-K4-A54R-01	2338888888888880	0	C2	NO
	TCGA-K4-A6FZ-01	0.15277777777777776	0	C2	NO
	TCGA-KC-A4BV-01	3.68889e+16	0	C3	NO
	TCGA-KK-A5A1-01	6858333333333330	1	C4C5	NO
	TCGA-KK-A6E2-01	1.39556e+16	0	C3	NO
	TCGA-KK-A8I6-01	1.85556e+16	0	C3	NO
	TCGA-KL-8323-01	3216666666666660	1	C3	NO
	TCGA-KL-8340-01	5622222222222220	0	C3	NO
	TCGA-KL-8343-01	6033333333333330	1	C4C5	NO
	TCGA-KL-8344-01	2433333333333330	0	C3	NO
	TCGA-KM-8440-01	3.79444e+16	0	C4C5	NO
	TCGA-KN-8422-01	2.15278e+16	0	C4C5	NO
	TCGA-KN-8424-01	5508333333333330	0	C3	NO
	TCGA-KO-8417-01	7819444444444440	0	C4C5	NO
	TCGA-KP-A3W0-01	1.12222e+16	0	C1	YES
	TCGA-KQ-A41P-01	3038888888888880	0	C1	NO
	TCGA-KS-A41F-01	1.21306e+16	0	C3	YES
	TCGA-KS-A41I-01	1.35e+16	0	C3	YES
	TCGA-L1-A7W4-01	0.7722222222222223	1	C1	NO
	TCGA-L4-A4E6-01	1.20833e+16	0	C3	NO
	TCGA-L5-A43C-01	0.26666666666666666	0	C1	NO
	TCGA-L5-A4OF-01	2225	1	C2	NO
	TCGA-L5-A4OI-01	1.68889e+16	0	C4C5	NO
	TCGA-L5-A4OR-01	0.26666666666666666	1	C1	NO
	TCGA-L5-A4OS-01	4.95	0	C1	NO
	TCGA-L5-A8NE-01	4688888888888880	0	C1	NO
	TCGA-L5-A8NQ-01	1.80556e+16	1	C2	NO
	TCGA-L9-A444-01	0.8527777777777777	0	C3	NO
	TCGA-L9-A7SV-01	1.56944e+16	0	C1	NO
	TCGA-L9-A8F4-01	1.32222e+16	0	C2	YES
	TCGA-LA-A7SW-01	1.13333e+16	1	C1	NO
	TCGA-LK-A4NZ-01	0.6777777777777777	1	C2	NO
	TCGA-LL-A5YO-01	1222222222222220	0	C2	YES
	TCGA-LL-A5YP-01	1.25	0	C1	YES
	TCGA-LN-A49X-01	1.06667e+16	0	C2	YES
	TCGA-LN-A4A6-01	1086111111111110	0	C2	NO
	TCGA-M7-A722-01	2.94444e+16	0	C4C5	NO
	TCGA-MA-AA42-01	0.7194444444444444	0	C2	YES
	TCGA-MB-A5Y9-01	0.7000000000000001	0	C3	NO
	TCGA-MF-A522-01	1	1	C1	NO
	TCGA-MI-A75G-01	1.93889e+16	0	C4C5	NO
	TCGA-MJ-A850-01	1.89167e+16	0	C1	YES
	TCGA-MN-A4N5-01	0.2333333333333333	0	C2	NO
	TCGA-MP-A4SW-01	4938888888888880	1	C2	NO
	TCGA-N5-A4RM-01	0.41111111111111115	1	C1	NO
	TCGA-N5-A4RU-01	4238888888888880	1	C1	NO
	TCGA-N5-A59E-01	1.24167e+16	1	C1	NO
	TCGA-N6-A4VG-01	4372222222222220	0	C1	YES
	TCGA-N8-A4PM-01	2.30278e+16	0	C1	NO
	TCGA-N8-A4PO-01	2.16944e+16	0	C1	NO
	TCGA-N8-A4PQ-01	1.58889e+16	0	C2	NO
	TCGA-NC-A5HF-01	0.3833333333333333	1	C1	NO
	TCGA-NC-A5HM-01	3.36667e+16	0	C2	NO
	TCGA-NC-A5HQ-01	1.24444e+16	1	C2	YES
	TCGA-ND-A4WF-01	0.46388888888888885	1	C1	YES
	TCGA-NF-A4WU-01	0.8277777777777778	0	C1	NO
	TCGA-NH-A50V-01	1.63333e+16	0	C1	NO
	TCGA-O1-A52J-01	4.99444e+16	1	C3	NO
	TCGA-O2-A52N-01	2.79444e+16	1	C1	NO
	TCGA-O9-A75Z-01	1.30833e+16	0	C3	NO
	TCGA-OL-A5RU-01	3386111111111110	0	C3	YES
	TCGA-OR-A5JM-01	1.56111e+16	1	C4C5	YES
	TCGA-OR-A5JZ-01	2283333333333330	0	C3	YES
	TCGA-OR-A5LK-01	7611111111111110	0	C3	NO
	TCGA-P3-A5Q5-01	2.52778e+16	0	C2	YES
	TCGA-P3-A6T3-01	1.60278e+16	1	C2	YES
	TCGA-P4-A5ED-01	7822222222222220	0	C3	NO
	TCGA-P4-AAVM-01	4.275e+16	0	C4C5	NO
	TCGA-P4-AAVO-01	6666666666666660	0	C4C5	NO
	TCGA-P5-A5F0-01	0.7972222222222222	0	C4C5	YES
	TCGA-P5-A72Z-01	0.9833333333333334	0	C4C5	YES
	TCGA-P5-A730-01	0.9249999999999999	0	C4C5	NO
	TCGA-P5-A77X-01	0.2916666666666667	0	C4C5	YES
	TCGA-P5-A780-01	0.19999999999999998	0	C4C5	YES
	TCGA-P7-A5NY-01	2658333333333330	0	C4C5	NO
	TCGA-PA-A5YG-01	2.1	0	C3	NO
	TCGA-PG-A914-01	1.90833e+16	0	C2	YES
	TCGA-PR-A5PF-01	1.51667e+16	0	C4C5	NO
	TCGA-Q1-A6DV-01	1363888888888880	0	C1	NO
	TCGA-Q9-A6FW-01	0.6611111111111111	0	C1	NO
	TCGA-QG-A5YX-01	2786111111111110	0	C1	NO
	TCGA-QK-A6IF-01	1.95556e+16	0	C2	YES
	TCGA-QK-A8Z9-01	1.24722e+16	1	C2	YES
	TCGA-QL-A97D-01	1.85e+16	0	C1	NO
	TCGA-QR-A6GS-01	0.10555555555555556	0	C3	NO
	TCGA-QR-A70D-01	0.019444444444444445	0	C3	NO
	TCGA-QR-A70K-01	0.7611111111111111	0	C4C5	NO
	TCGA-QR-A70T-01	0.7416666666666667	0	C3	NO
	TCGA-QR-A70W-01	3.53056e+16	0	C4C5	NO
	TCGA-QS-A5YQ-01	2.10833e+16	0	C2	YES
	TCGA-QS-A744-01	1.25278e+16	0	C1	NO
	TCGA-QS-A8F1-01	0.375	1	C3	NO
	TCGA-QT-A5XL-01	0.15277777777777776	0	C3	NO
	TCGA-QT-A5XN-01	2.12778e+16	0	C3	NO
	TCGA-R6-A6L6-01	0.5944444444444444	1	C1	NO
	TCGA-R6-A8W8-01	0.24444444444444444	1	C1	NO
	TCGA-RC-A7SH-01	1.3	0	C4C5	NO
	TCGA-RD-A7BT-01	0.7277777777777777	1	C1	NO
	TCGA-RD-A8N0-01	3.43333e+16	0	C2	YES
	TCGA-RW-A67W-01	1.67778e+16	0	C4C5	NO
	TCGA-RW-A67Y-01	0.6	0	C4C5	NO
	TCGA-RW-A680-01	4.025e+16	0	C4C5	NO
	TCGA-RW-A681-01	3.16944e+16	0	C4C5	NO
	TCGA-RY-A83Y-01	0.4611111111111111	0	C4C5	NO
	TCGA-S3-AA15-01	1.45833e+16	0	C1	YES
	TCGA-S5-A6DX-01	0.15555555555555556	1	C2	NO
	TCGA-S7-A7X0-01	1.51667e+16	0	C3	NO
	TCGA-S9-A6U6-01	2.96944e+16	0	C4C5	YES
	TCGA-S9-A6WL-01	2.62778e+16	0	C4C5	NO
	TCGA-S9-A7IQ-01	3.05278e+16	0	C4C5	NO
	TCGA-S9-A7IS-01	0.6694444444444444	1	C4C5	YES
	TCGA-S9-A7IX-01	2275	1	C4C5	YES
	TCGA-S9-A7J3-01	1747222222222220	0	C4C5	YES
	TCGA-SC-A6LM-01	2.44722e+16	1	C4C5	YES
	TCGA-SC-A6LN-01	1.15e+16	1	C1	YES
	TCGA-SH-A7BD-01	1.275e+16	1	C2	YES
	TCGA-SP-A6QG-01	6713888888888880	0	C3	NO
	TCGA-SW-A7EB-01	0.4888888888888889	0	C1	NO
	TCGA-T2-A6WX-01	0.5805555555555556	1	C2	YES
	TCGA-T2-A6X2-01	2.74167e+16	0	C2	NO
	TCGA-T7-A92I-01	0.9888888888888889	0	C3	NO
	TCGA-TM-A84C-01	1.36667e+16	1	C4C5	NO
	TCGA-TM-A84F-01	4988888888888880	0	C4C5	YES
	TCGA-TM-A84J-01	2.04167e+16	0	C4C5	YES
	TCGA-TM-A84S-01	1261111111111110	0	C4C5	NO
	TCGA-TQ-A7RK-01	3725	0	C4C5	NO
	TCGA-TQ-A7RR-01	2.18611e+16	0	C4C5	YES
	TCGA-TQ-A7RU-01	2.86667e+16	0	C4C5	NO
	TCGA-TS-A8AY-01	1.30278e+16	1	C1	NO
	TCGA-UF-A7JV-01	0.25	1	C2	NO
	TCGA-UT-A97Y-01	0.39999999999999997	1	C1	NO
	TCGA-UY-A9PH-01	4336111111111110	0	C2	NO
	TCGA-UZ-A9PX-01	5502777777777770	0	C3	NO
	TCGA-V1-A8WL-01	5411111111111110	0	C2	NO
	TCGA-V1-A9OA-01	1.76667e+16	0	C3	YES
	TCGA-V1-A9OL-01	5313888888888880	0	C1	NO
	TCGA-V1-A9OX-01	3.15	0	C3	NO
	TCGA-V1-A9Z8-01	2297222222222220	0	C3	NO
	TCGA-V1-A9ZK-01	3841666666666660	0	C3	NO
	TCGA-V4-A9EH-01	1861111111111110	0	C4C5	NO
	TCGA-V4-A9EO-01	2147222222222220	0	C4C5	NO
	TCGA-V4-A9EX-01	2.02778e+16	1	C4C5	NO
	TCGA-V5-AASW-01	0.7833333333333333	0	C2	YES
	TCGA-VF-A8AA-01	3.18333e+16	0	C2	NO
	TCGA-VP-A87K-01	3.62778e+16	0	C3	NO
	TCGA-VQ-A8DZ-01	1.1e+16	1	C1	NO
	TCGA-VQ-A8P2-01	3222222222222220	0	C1	YES
	TCGA-VQ-A8PH-01	1.08056e+16	1	C1	YES
	TCGA-VQ-A91D-01	0.9888888888888889	1	C2	NO
	TCGA-VQ-A91N-01	1.58333e+16	1	C1	NO
	TCGA-VR-A8EQ-01	1.92778e+16	1	C1	YES
	TCGA-VR-A8ER-01	1.05	1	C1	YES
	TCGA-VR-A8EW-01	0.686111111111111	1	C1	NO
	TCGA-VS-A8EJ-01	1.68611e+16	1	C2	YES
	TCGA-VS-A8QM-01	2.64167e+16	1	C2	YES
	TCGA-VS-A959-01	4336111111111110	0	C2	YES
	TCGA-VS-A9U6-01	3.66667e+16	0	C2	YES
	TCGA-VS-A9V1-01	0.4361111111111111	1	C1	YES
	TCGA-VS-A9V2-01	1.54167e+16	0	C2	YES
	TCGA-WB-A80M-01	0.37777777777777777	0	C4C5	NO
	TCGA-WB-A80N-01	0.39999999999999997	0	C3	NO
	TCGA-WB-A819-01	2863888888888880	0	C4C5	NO
	TCGA-WB-A81A-01	2.04167e+16	0	C4C5	NO
	TCGA-WB-A81K-01	3.38333e+16	0	C3	NO
	TCGA-WC-A884-01	0.03333333333333333	0	C3	NO
	TCGA-WX-AA47-01	1.54444e+16	1	C4C5	YES
	TCGA-WY-A85D-01	3.18611e+16	0	C4C5	NO
	TCGA-X2-A95T-01	5352777777777770	0	C1	NO
	TCGA-X6-A8C5-01	4.29722e+16	0	C3	NO
	TCGA-XD-AAUH-01	1097222222222220	0	C3	YES
	TCGA-XD-AAUL-01	1.38333e+16	0	C1	NO
	TCGA-XF-A9SU-01	0.5055555555555555	1	C1	NO
	TCGA-XF-AAMG-01	9344444444444440	0	C1	NO
	TCGA-XK-AAJP-01	3.49722e+16	0	C3	NO
	TCGA-XQ-A8TB-01	2138888888888880	0	C3	YES
	TCGA-XV-AAZW-01	1.09167e+16	1	C1	NO
	TCGA-Y6-A8TL-01	2755555555555550	0	C3	NO
	TCGA-Y8-A898-01	1.31944e+16	0	C4C5	NO
	TCGA-Y8-A8RZ-01	0.5694444444444444	0	C4C5	NO
	TCGA-YL-A8S8-01	5.25	0	C4C5	NO
	TCGA-YL-A9WI-01	4508333333333330	0	C4C5	NO
	TCGA-YL-A9WL-01	2055555555555550	0	C1	YES
	TCGA-YR-A95A-01	0.07222222222222223	1	C3	NO
	TCGA-YU-AA4L-01	4.36944e+16	0	C4C5	NO
	TCGA-YU-AA61-01	2.4	0	C2	NO
	TCGA-YZ-A982-01	1375	0	C4C5	NO
	TCGA-YZ-A985-01	3288888888888880	0	C4C5	NO
	TCGA-Z6-A9VB-01	0.1111111111111111	0	C2	NO
	TCGA-Z6-AAPN-01	0.225	0	C2	NO
	TCGA-ZF-A9R7-01	1.84722e+16	0	C2	NO
	TCGA-ZF-A9RF-01	5413888888888880	0	C2	NO
	TCGA-ZF-AA4V-01	5016666666666660	0	C2	NO
	TCGA-ZF-AA5P-01	1.03333e+16	0	C1	NO
	TCGA-ZG-A9L2-01	3.20556e+16	0	C3	NO
	TCGA-ZG-A9L5-01	2522222222222220	0	C3	NO
	TCGA-ZH-A8Y1-01	1.06944e+16	1	C3	NO
	TCGA-ZP-A9CZ-01	1.96111e+16	0	C2	NO
	TCGA-ZU-A8S4-01	0.2722222222222222	1	C1	NO
	TCGA-05-4384-01	1.18333e+16	0	C3	YES
	TCGA-05-4398-01	3975	0	C2	NO
	TCGA-05-4420-01	2533333333333330	0	C1	NO
	TCGA-06-0686-01	1.2	1	C4C5	YES
	TCGA-06-0749-01	0.22777777777777777	1	C4C5	YES
	TCGA-06-2563-01	2588888888888880	0	C4C5	YES
	TCGA-06-2564-01	0.5027777777777778	0	C4C5	YES
	TCGA-06-5408-01	0.9916666666666667	1	C4C5	YES
	TCGA-06-5858-01	0.5194444444444445	0	C4C5	YES
	TCGA-06-5859-01	0.3861111111111111	0	C4C5	YES
	TCGA-12-0619-01	2.95e+16	1	C4C5	YES
	TCGA-14-0871-01	2444444444444440	1	C1	YES
	TCGA-14-1034-01	1.34722e+16	1	C4C5	YES
	TCGA-18-3410-01	0.4055555555555555	1	C2	NO
	TCGA-19-2625-01	0.3444444444444445	1	C4C5	NO
	TCGA-19-2629-01	2047222222222220	1	C4C5	YES
	TCGA-19-4065-01	0.5944444444444444	0	C4C5	YES
	TCGA-20-1687-01	0.225	0	C4C5	NO
	TCGA-22-1016-01	2283333333333330	1	C2	NO
	TCGA-22-5473-01	5.36944e+16	1	C1	NO
	TCGA-22-5477-01	3738888888888880	1	C1	NO
	TCGA-22-A5C4-01	1863888888888880	0	C1	NO
	TCGA-23-1029-01	0.7444444444444445	0	C2	NO
	TCGA-23-1111-01	0.2722222222222222	0	C2	NO
	TCGA-23-1122-01	3.30278e+16	1	C2	NO
	TCGA-23-1123-01	2.82778e+16	1	C2	NO
	TCGA-23-2081-01	6.50556e+16	1	C2	NO
	TCGA-24-1416-01	0.5388888888888889	0	C4C5	NO
	TCGA-24-1424-01	0.5083333333333333	0	C2	NO
	TCGA-24-1552-01	3.49722e+16	1	C4C5	NO
	TCGA-24-1563-01	4030555555555550	1	C2	NO
	TCGA-24-1603-01	7616666666666660	1	C2	NO
	TCGA-25-1323-01	1097222222222220	1	C2	NO
	TCGA-25-1630-01	3227777777777770	1	C4C5	NO
	TCGA-25-2400-01	3.55e+16	1	C4C5	NO
	TCGA-26-1442-01	2647222222222220	0	C4C5	YES
	TCGA-27-2528-01	1.33333e+16	1	C4C5	YES
	TCGA-28-2513-01	0.6166666666666667	0	C4C5	YES
	TCGA-28-5209-01	1.22778e+16	0	C4C5	YES
	TCGA-29-1701-01	1.43056e+16	1	C2	NO
	TCGA-2A-A8VO-01	4.725e+16	0	C3	NO
	TCGA-2A-A8VT-01	3.81389e+16	0	C4C5	YES
	TCGA-2F-A9KW-01	0.7055555555555556	1	C4C5	NO
	TCGA-2G-AAF4-01	6430555555555550	0	C2	YES
	TCGA-2G-AAFG-01	17175	0	C2	YES
	TCGA-2G-AAGO-01	1.11833e+16	0	C2	NO
	TCGA-2G-AAH0-01	1.52139e+16	0	C2	NO
	TCGA-2H-A9GO-01	1372222222222220	1	C1	NO
	TCGA-2H-A9GR-01	2.74167e+16	1	C2	NO
	TCGA-2Y-A9GS-01	2011111111111110	1	C4C5	NO
	TCGA-2Y-A9GX-01	6783333333333330	0	C3	NO
	TCGA-2Y-A9H3-01	4211111111111110	0	C3	NO
	TCGA-2Y-A9H6-01	0.9916666666666667	0	C3	NO
	TCGA-2Y-A9H9-01	1.93611e+16	0	C4C5	NO
	TCGA-2Z-A9J1-01	6383333333333330	0	C3	NO
	TCGA-2Z-A9J5-01	8472222222222220	0	C3	NO
	TCGA-30-1891-01	2.53889e+16	1	C1	NO
	TCGA-31-1944-01	3.85	0	C1	NO
	TCGA-32-1970-01	1.3	1	C4C5	YES
	TCGA-32-2615-01	1.34722e+16	1	C4C5	YES
	TCGA-32-2634-01	1925	0	C4C5	YES
	TCGA-32-2638-01	2.12778e+16	1	C4C5	YES
	TCGA-32-4213-01	1.67778e+16	0	C4C5	YES
	TCGA-33-6738-01	5352777777777770	0	C1	NO
	TCGA-34-2600-01	5205555555555550	1	C1	NO
	TCGA-34-2608-01	2777777777777770	1	C1	NO
	TCGA-34-5231-01	5511111111111110	1	C2	NO
	TCGA-34-5929-01	0.41944444444444445	1	C2	NO
	TCGA-37-A5EM-01	2408333333333330	0	C2	NO
	TCGA-38-4628-01	4144444444444440	1	C4C5	NO
	TCGA-39-5031-01	5113888888888880	1	C1	NO
	TCGA-3A-A9J0-01	2.06389e+16	0	C1	NO
	TCGA-3B-A9HZ-01	3.25	0	C3	YES
	TCGA-3B-A9I0-01	3.04444e+16	0	C2	NO
	TCGA-3H-AB3M-01	2.45833e+16	1	C4C5	NO
	TCGA-3L-AA1B-01	1.31944e+16	0	C1	NO
	TCGA-3Z-A93Z-01	1.06944e+16	0	C3	NO
	TCGA-43-7657-01	0.6555555555555556	0	C1	NO
	TCGA-44-6777-01	2.74167e+16	1	C3	YES
	TCGA-44-7662-01	0.6055555555555555	0	C2	NO
	TCGA-46-6026-01	1175	0	C1	YES
	TCGA-49-4505-01	1.18889e+16	1	C2	NO
	TCGA-49-6745-01	1.45	0	C2	NO
	TCGA-49-AAR4-01	2441666666666660	1	C2	YES
	TCGA-4K-AA1G-01	1211111111111110	0	C2	NO
	TCGA-50-5931-01	1.20556e+16	1	C1	NO
	TCGA-50-5936-01	0.7138888888888889	1	C1	NO
	TCGA-50-5939-01	1277777777777770	1	C1	NO
	TCGA-50-5946-01	4491666666666660	0	C2	NO
	TCGA-51-4079-01	0.03333333333333333	1	C1	NO
	TCGA-52-7622-01	2.39444e+16	0	C2	NO
	TCGA-53-7813-01	1.17778e+16	0	C2	NO
	TCGA-55-7576-01	1861111111111110	0	C2	NO
	TCGA-55-7727-01	0.33055555555555555	0	C2	NO
	TCGA-55-7816-01	1.3	1	C3	NO
	TCGA-55-8097-01	1.32222e+16	0	C3	NO
	TCGA-55-8302-01	1.32778e+16	0	C2	NO
	TCGA-55-8620-01	1.04167e+16	1	C2	YES
	TCGA-56-5898-01	1.54167e+16	0	C1	NO
	TCGA-58-8388-01	1.14444e+16	1	C1	NO
	TCGA-5N-A9KI-01	0.2111111111111111	1	C2	NO
	TCGA-5N-A9KM-01	1.47222e+16	1	C2	NO
	TCGA-5P-A9K3-01	1.30833e+16	1	C4C5	NO
	TCGA-5P-A9K8-01	3636111111111110	0	C4C5	NO
	TCGA-5S-A9Q8-01	0.8694444444444445	0	C3	YES
	TCGA-60-2703-01	8180555555555550	1	C1	NO
	TCGA-60-2709-01	4180555555555550	0	C1	NO
	TCGA-61-1725-01	2.65556e+16	0	C2	NO
	TCGA-61-1740-01	0.20555555555555557	1	C2	NO
	TCGA-61-2008-01	2588888888888880	0	C1	NO
	TCGA-61-2092-01	4.36944e+16	0	C4C5	NO
	TCGA-61-2097-01	5122222222222220	0	C4C5	NO
	TCGA-62-8395-01	3.37778e+16	0	C3	NO
	TCGA-62-A46O-01	4038888888888880	1	C2	NO
	TCGA-63-A5MB-01	8674999999999990	0	C1	NO
	TCGA-64-1679-01	6911111111111110	0	C1	NO
	TCGA-64-1680-01	3.12778e+16	0	C3	YES
	TCGA-66-2786-01	2194444444444440	0	C2	NO
	TCGA-66-2788-01	1.94167e+16	0	C2	NO
	TCGA-66-2790-01	1.94167e+16	0	C2	NO
	TCGA-68-8250-01	0.6777777777777777	0	C1	NO
	TCGA-68-A59J-01	1.24444e+16	0	C2	NO
	TCGA-69-8253-01	1.18333e+16	0	C3	NO
	TCGA-69-A59K-01	1.64167e+16	0	C3	NO
	TCGA-71-6725-01	0.7111111111111111	0	C4C5	NO
	TCGA-75-7025-01	9180555555555550	0	C3	NO
	TCGA-77-8139-01	8794444444444440	0	C1	NO
	TCGA-77-A5G1-01	1.11833e+16	0	C1	NO
	TCGA-77-A5G7-01	0.5	1	C1	NO
	TCGA-77-A5GH-01	3283333333333330	0	C2	NO
	TCGA-78-7153-01	1.00972e+16	0	C3	NO
	TCGA-78-7159-01	5483333333333330	0	C1	NO
	TCGA-78-7163-01	2.01333e+16	0	C3	NO
	TCGA-78-8660-01	0.8916666666666666	1	C2	YES
	TCGA-78-8662-01	933611111111111	1	C1	NO
	TCGA-85-8352-01	0.4472222222222222	1	C1	NO
	TCGA-86-8668-01	1175	0	C3	NO
	TCGA-86-8673-01	2.39444e+16	0	C1	NO
	TCGA-86-A4P7-01	1152777777777770	0	C3	NO
	TCGA-90-7964-01	1.18889e+16	0	C1	NO
	TCGA-91-8496-01	1.40278e+16	0	C4C5	NO
	TCGA-91-A4BD-01	1675	0	C4C5	NO
	TCGA-93-7348-01	1.475e+16	0	C3	NO
	TCGA-93-8067-01	0.5166666666666667	0	C2	NO
	TCGA-93-A4JO-01	0.09166666666666667	1	C3	NO
	TCGA-94-8035-01	0.33888888888888885	0	C1	NO
	TCGA-94-8490-01	0.425	0	C1	NO
	TCGA-97-7554-01	2.15278e+16	0	C2	NO
	TCGA-97-7941-01	1.34444e+16	0	C3	NO
	TCGA-97-8179-01	1.20833e+16	0	C3	NO
	TCGA-98-8022-01	2591666666666660	1	C3	NO
	TCGA-98-A53C-01	2283333333333330	0	C3	NO
	TCGA-99-AA5R-01	1.82778e+16	0	C3	NO
	TCGA-A2-A04V-01	5333333333333330	1	C1	NO
	TCGA-A2-A04X-01	4683333333333330	0	C2	NO
	TCGA-A2-A0CX-01	4.8	0	C2	YES
	TCGA-A2-A0CZ-01	4488888888888880	0	C3	NO
	TCGA-A2-A0D2-01	2852777777777770	0	C1	YES
	TCGA-A2-A0EW-01	5233333333333330	1	C3	YES
	TCGA-A2-A0T7-01	1752777777777770	0	C1	NO
	TCGA-A2-A0YC-01	2.75	0	C2	YES
	TCGA-A2-A0YF-01	4263888888888880	0	C4C5	NO
	TCGA-A2-A0YT-01	2.00833e+16	1	C2	YES
	TCGA-A2-A1FX-01	5.13056e+16	0	C4C5	YES
	TCGA-A2-A1G6-01	1.39167e+16	0	C3	YES
	TCGA-A2-A25C-01	1.45278e+16	0	C2	YES
	TCGA-A2-A25D-01	1.53333e+16	0	C2	YES
	TCGA-A2-A25E-01	8.9	0	C1	YES
	TCGA-A2-A4S2-01	1.78611e+16	0	C2	YES
	TCGA-A3-3367-01	6305555555555550	0	C3	NO
	TCGA-A4-7584-01	1.80556e+16	0	C4C5	NO
	TCGA-A4-7585-01	2972222222222220	1	C3	NO
	TCGA-A4-A6HP-01	1.05278e+16	0	C3	NO
	TCGA-A5-A0GA-01	1.50833e+16	1	C1	NO
	TCGA-A5-A0GU-01	2388888888888880	0	C2	NO
	TCGA-A5-A0GW-01	1.96111e+16	0	C1	YES
	TCGA-A5-A2K2-01	998611111111111	0	C2	NO
	TCGA-A5-A2K3-01	5588888888888880	0	C2	NO
	TCGA-A6-2676-01	3625	1	C2	NO
	TCGA-A6-6653-01	2.06111e+16	0	C1	NO
	TCGA-A6-6780-01	1.7	0	C2	NO
	TCGA-A6-6782-01	1.71389e+16	0	C1	NO
	TCGA-A6-A56B-01	4752777777777770	1	C1	NO
	TCGA-A7-A0CG-01	2897222222222220	0	C3	YES
	TCGA-A7-A0D9-01	3163888888888880	0	C1	NO
	TCGA-A7-A3IY-01	0.9583333333333334	0	C4C5	YES
	TCGA-A8-A06O-01	1.1e+16	0	C2	NO
	TCGA-A8-A06P-01	1.1e+16	0	C1	YES
	TCGA-A8-A07G-01	1.60278e+16	0	C1	YES
	TCGA-A8-A07L-01	2.70833e+16	0	C1	YES
	TCGA-A8-A07Z-01	3.80833e+16	0	C2	NO
	TCGA-A8-A082-01	1.525e+16	0	C4C5	NO
	TCGA-A8-A08P-01	2.61944e+16	0	C2	YES
	TCGA-A8-A09B-01	1.01389e+16	0	C1	YES
	TCGA-AA-3524-01	3.04444e+16	0	C1	NO
	TCGA-AA-3555-01	2.53056e+16	0	C4C5	NO
	TCGA-AA-3710-01	2.28056e+16	0	C2	NO
	TCGA-AA-3821-01	0.08611111111111112	0	C1	NO
	TCGA-AA-A00F-01	2875	0	C1	NO
	TCGA-AA-A00Z-01	1.85833e+16	0	C1	NO
	TCGA-AC-A3EH-01	0.5472222222222222	1	C1	NO
	TCGA-AC-A4ZE-01	2.47222e+16	0	C3	NO
	TCGA-AC-A5EH-01	1.41944e+16	0	C1	YES
	TCGA-AD-6548-01	1.80556e+16	0	C1	NO
	TCGA-AD-6895-01	2.11944e+16	0	C2	NO
	TCGA-AG-3887-01	3.12222e+16	0	C1	YES
	TCGA-AG-3890-01	1.43889e+16	0	C1	NO
	TCGA-AG-3902-01	2.70556e+16	0	C2	NO
	TCGA-AG-4005-01	1.18611e+16	0	C1	NO
	TCGA-AG-4021-01	0.3361111111111111	1	C1	NO
	TCGA-AG-A015-01	3.04444e+16	0	C1	NO
	TCGA-AJ-A3BK-01	2863888888888880	0	C2	YES
	TCGA-AJ-A3NC-01	3125	0	C1	NO
	TCGA-AK-3427-01	9952777777777770	0	C4C5	NO
	TCGA-AK-3431-01	6.225e+16	1	C3	NO
	TCGA-AK-3433-01	9469444444444440	0	C3	NO
	TCGA-AN-A0AL-01	0.6305555555555555	0	C2	NO
	TCGA-AN-A0AT-01	0.027777777777777776	0	C1	NO
	TCGA-AN-A0FZ-01	0.027777777777777776	0	C1	NO
	TCGA-AO-A0J4-01	4408333333333330	0	C2	YES
	TCGA-AO-A0J5-01	2.2e+16	1	C1	YES
	TCGA-AO-A0J9-01	4480555555555550	0	C1	YES
	TCGA-AP-A05O-01	1.06667e+16	0	C2	YES
	TCGA-AP-A0L9-01	1.05972e+16	0	C2	NO
	TCGA-AP-A0LL-01	7094444444444440	0	C3	NO
	TCGA-AP-A0LS-01	8066666666666660	0	C1	YES
	TCGA-AP-A1DO-01	2.64444e+16	0	C1	NO
	TCGA-AQ-A04L-01	1.09917e+16	0	C1	NO
	TCGA-AR-A0TW-01	8358333333333330	0	C2	NO
	TCGA-AR-A1AJ-01	8533333333333330	0	C2	YES
	TCGA-AR-A1AL-01	8252777777777770	0	C3	YES
	TCGA-AR-A1AN-01	811111111111111	0	C1	YES
	TCGA-AR-A1AO-01	7272222222222220	0	C2	YES
	TCGA-AR-A1AV-01	5177777777777770	0	C4C5	YES
	TCGA-AR-A24H-01	1.35944e+16	0	C2	YES
	TCGA-AR-A24W-01	4305555555555550	0	C3	NO
	TCGA-AR-A2LK-01	4580555555555550	1	C1	YES
	TCGA-AR-A2LN-01	3225	0	C3	NO
	TCGA-AR-A5QQ-01	0.8944444444444444	1	C2	YES
	TCGA-AX-A05U-01	2.50833e+16	0	C1	NO
	TCGA-AX-A05Y-01	7455555555555550	0	C4C5	NO
	TCGA-AX-A063-01	6713888888888880	0	C3	NO
	TCGA-AX-A0J0-01	3388888888888880	0	C1	NO
	TCGA-AX-A1C9-01	2227777777777770	0	C2	NO
	TCGA-AZ-4308-01	9233333333333330	0	C1	NO
	TCGA-AZ-5403-01	5305555555555550	1	C1	NO
	TCGA-AZ-5407-01	7452777777777770	0	C1	NO
	TCGA-B0-5110-01	5580555555555550	0	C3	NO
	TCGA-B0-5121-01	4125	0	C3	NO
	TCGA-B0-5400-01	4813888888888880	0	C3	NO
	TCGA-B0-5696-01	7247222222222220	0	C3	NO
	TCGA-B0-5706-01	8902777777777770	0	C3	NO
	TCGA-B1-A654-01	1.71111e+16	0	C3	NO
	TCGA-B2-3923-01	2755555555555550	0	C3	NO
	TCGA-B2-4102-01	2.64444e+16	0	C3	NO
	TCGA-B2-5639-01	2786111111111110	1	C3	YES
	TCGA-B3-3925-01	2858333333333330	0	C3	NO
	TCGA-B3-3926-01	2452777777777770	0	C3	NO
	TCGA-B3-8121-01	1.05278e+16	0	C3	NO
	TCGA-B5-A0JX-01	4.96389e+16	0	C2	NO
	TCGA-B5-A11H-01	7463888888888880	0	C2	NO
	TCGA-B6-A0IQ-01	1.19028e+16	0	C1	YES
	TCGA-B6-A0RH-01	1.79333e+16	1	C2	NO
	TCGA-B6-A0WW-01	1.55	1	C2	YES
	TCGA-B6-A408-01	5.75556e+16	0	C2	YES
	TCGA-B8-4148-01	4222222222222220	0	C3	NO
	TCGA-B8-A54G-01	0.14722222222222223	0	C3	NO
	TCGA-BA-4074-01	1.28333e+16	1	C2	YES
	TCGA-BA-6873-01	0.33888888888888885	0	C2	NO
	TCGA-BA-A4II-01	2.55e+16	0	C2	NO
	TCGA-BA-A6DI-01	0.9333333333333332	1	C2	YES
	TCGA-BA-A6DL-01	1.73056e+16	0	C2	NO
	TCGA-BB-4227-01	0.37222222222222223	0	C1	NO
	TCGA-BB-7863-01	2847222222222220	0	C2	NO
	TCGA-BC-A10W-01	0.25277777777777777	1	C4C5	NO
	TCGA-BC-A112-01	0.425	1	C4C5	NO
	TCGA-BF-A5ER-01	0.9083333333333333	0	C4C5	NO
	TCGA-BG-A0MQ-01	5.04722e+16	0	C1	YES
	TCGA-BG-A0VV-01	4313888888888880	0	C1	NO
	TCGA-BG-A0VW-01	4394444444444440	0	C1	NO
	TCGA-BG-A186-01	1163888888888880	0	C3	YES
	TCGA-BG-A18C-01	1.30556e+16	0	C2	NO
	TCGA-BG-A2AD-01	1.69167e+16	0	C1	NO
	TCGA-BH-A0BJ-01	1.83333e+16	0	C3	YES
	TCGA-BH-A0BQ-01	6263888888888880	0	C2	NO
	TCGA-BH-A0DI-01	2533333333333330	0	C1	YES
	TCGA-BH-A0DS-01	0.21666666666666667	0	C3	YES
	TCGA-BH-A0DZ-01	1375	0	C1	NO
	TCGA-BH-A0E0-01	0.37222222222222223	0	C1	YES
	TCGA-BH-A0E1-01	1325	0	C1	NO
	TCGA-BH-A0E9-01	6913888888888880	0	C3	YES
	TCGA-BH-A0H6-01	2.075e+16	0	C1	YES
	TCGA-BH-A0HF-01	2.01944e+16	0	C1	YES
	TCGA-BH-A201-01	2.37778e+16	0	C1	YES
	TCGA-BH-A28Q-01	3108333333333330	0	C3	NO
	TCGA-BH-A42V-01	1763888888888880	0	C3	YES
	TCGA-BJ-A3EZ-01	1.35278e+16	0	C3	YES
	TCGA-BJ-A45E-01	1.775e+16	0	C3	NO
	TCGA-BK-A0CC-01	2963888888888880	0	C1	YES
	TCGA-BK-A4ZD-01	1.40556e+16	0	C4C5	NO
	TCGA-BR-4255-01	0.3444444444444445	1	C1	NO
	TCGA-BR-6803-01	2636111111111110	0	C3	NO
	TCGA-BR-7722-01	1.29444e+16	1	C3	NO
	TCGA-BR-8369-01	1.18611e+16	0	C1	NO
	TCGA-BR-8588-01	1.08056e+16	0	C2	NO
	TCGA-BR-8590-01	0.7888888888888889	1	C2	NO
	TCGA-BR-8591-01	2.37778e+16	0	C2	NO
	TCGA-BR-8592-01	0.5305555555555556	1	C3	NO
	TCGA-BR-8679-01	0	0	C2	NO
	TCGA-BR-8686-01	1763888888888880	1	C3	NO
	TCGA-BR-A452-01	0.6361111111111112	1	C1	NO
	TCGA-BR-A4IZ-01	0.7583333333333333	1	C1	NO
	TCGA-BR-A4J6-01	0.05555555555555555	0	C1	NO
	TCGA-BS-A0TJ-01	5.74444e+16	0	C1	YES
	TCGA-BT-A0YX-01	1.11111e+16	1	C1	NO
	TCGA-C5-A0TN-01	0.9666666666666667	1	C2	YES
	TCGA-C5-A1BK-01	1.49583e+16	0	C2	NO
	TCGA-C5-A1MH-01	3.29444e+16	1	C2	YES
	TCGA-C5-A1MI-01	3.00833e+16	1	C2	YES
	TCGA-C5-A2LV-01	6205555555555550	0	C2	NO
	TCGA-C5-A7UC-01	1.45278e+16	1	C2	NO
	TCGA-C5-A7UI-01	8022222222222220	1	C2	NO
	TCGA-C5-A8YT-01	1.75833e+16	1	C1	YES
	TCGA-C5-A901-01	1.43889e+16	0	C2	NO
	TCGA-C8-A12L-01	1.00833e+16	0	C1	NO
	TCGA-C8-A12M-01	0.9944444444444445	0	C3	NO
	TCGA-C8-A12V-01	1.06944e+16	0	C2	NO
	TCGA-C8-A134-01	1.06389e+16	0	C2	NO
	TCGA-C8-A26V-01	1.71111e+16	0	C2	YES
	TCGA-C8-A273-01	1425	0	C2	NO
	TCGA-C8-A27A-01	2.075e+16	0	C2	NO
	TCGA-C8-A8HP-01	1.1e+16	0	C1	NO
	TCGA-CA-5254-01	1.07222e+16	0	C1	NO
	TCGA-CC-A3MC-01	1.00833e+16	0	C3	NO
	TCGA-CC-A5UD-01	0.8444444444444444	1	C4C5	NO
	TCGA-CC-A7IJ-01	1.06111e+16	0	C2	NO
	TCGA-CC-A8HV-01	0.775	1	C4C5	NO
	TCGA-CC-A9FS-01	0.5861111111111111	0	C3	NO
	TCGA-CD-8528-01	1.04167e+16	0	C4C5	YES
	TCGA-CE-A27D-01	1038888888888880	0	C3	NO
	TCGA-CF-A47Y-01	1.03611e+16	0	C3	NO
	TCGA-CG-5724-01	1.01667e+16	1	C2	NO
	TCGA-CH-5765-01	1.94444e+16	0	C3	NO
	TCGA-CH-5790-01	2.70556e+16	0	C3	NO
	TCGA-CH-5794-01	2.45e+16	0	C3	NO
	TCGA-CJ-4634-01	9716666666666660	0	C3	NO
	TCGA-CK-4948-01	1.25056e+16	0	C1	NO
	TCGA-CK-4950-01	7219444444444440	0	C1	NO
	TCGA-CL-4957-01	1.18056e+16	0	C1	NO
	TCGA-CM-4743-01	1.94722e+16	0	C2	NO
	TCGA-CM-4746-01	3.12778e+16	0	C1	NO
	TCGA-CM-4752-01	1.1e+16	0	C2	NO
	TCGA-CM-5863-01	1.26944e+16	0	C1	NO
	TCGA-CM-6168-01	1097222222222220	0	C1	NO
	TCGA-CM-6171-01	1.18611e+16	0	C1	NO
	TCGA-CM-6675-01	1.10278e+16	0	C2	NO
	TCGA-CM-6678-01	0.9305555555555555	0	C1	NO
	TCGA-CN-4730-01	2.26944e+16	0	C1	NO
	TCGA-CN-5369-01	1.05556e+16	1	C2	NO
	TCGA-CN-5373-01	4.4e+16	0	C2	YES
	TCGA-CN-5374-01	4811111111111110	1	C2	YES
	TCGA-CN-6017-01	2.36944e+16	1	C2	YES
	TCGA-CN-6989-01	2722222222222220	1	C1	YES
	TCGA-CN-6992-01	2961111111111110	0	C1	YES
	TCGA-CN-6994-01	3286111111111110	0	C1	NO
	TCGA-CN-6996-01	1.47222e+16	1	C2	YES
	TCGA-CN-A6V3-01	2.06111e+16	0	C2	YES
	TCGA-CQ-5324-01	4425	0	C2	NO
	TCGA-CQ-5327-01	4611111111111110	0	C2	YES
	TCGA-CQ-A4CB-01	2.48056e+16	0	C2	NO
	TCGA-CR-7365-01	3.30833e+16	0	C2	YES
	TCGA-CR-7386-01	3972222222222220	0	C2	YES
	TCGA-CR-7392-01	3.95833e+16	0	C2	YES
	TCGA-CR-7399-01	0.5027777777777778	0	C2	YES
	TCGA-CU-A3KJ-01	1.56111e+16	0	C1	NO
	TCGA-CU-A3YL-01	2.51667e+16	0	C3	NO
	TCGA-CV-5430-01	1.17806e+16	0	C2	YES
	TCGA-CV-5966-01	1513888888888880	1	C2	YES
	TCGA-CV-6433-01	1.78056e+16	0	C2	YES
	TCGA-CV-6436-01	5.275e+16	0	C2	NO
	TCGA-CV-7095-01	1.58889e+16	1	C2	NO
	TCGA-CV-7413-01	0.8166666666666668	1	C2	NO
	TCGA-CV-7438-01	0.5388888888888889	1	C2	NO
	TCGA-CV-A45X-01	0.5499999999999999	1	C2	YES
	TCGA-CV-A464-01	4783333333333330	0	C2	NO
	TCGA-CV-A465-01	0.5972222222222222	1	C2	NO
	TCGA-CV-A6K1-01	1.90278e+16	0	C2	YES
	TCGA-CX-7086-01	1.59167e+16	0	C2	YES
	TCGA-D1-A0ZR-01	0.04722222222222222	0	C3	NO
	TCGA-D1-A102-01	0.375	0	C1	NO
	TCGA-D1-A16G-01	2316666666666660	1	C1	YES
	TCGA-D1-A17H-01	2.36667e+16	0	C2	NO
	TCGA-D1-A17T-01	0.19722222222222222	0	C2	NO
	TCGA-D1-A17U-01	1.93611e+16	0	C1	YES
	TCGA-D1-A1NX-01	1.54167e+16	0	C2	YES
	TCGA-D5-6529-01	1.70556e+16	0	C1	NO
	TCGA-D5-6530-01	1.725e+16	0	C2	NO
	TCGA-D5-6540-01	1363888888888880	0	C1	NO
	TCGA-D5-6930-01	1.12778e+16	0	C1	NO
	TCGA-D6-8568-01	2.10833e+16	0	C2	NO
	TCGA-D6-A6EP-01	1.17778e+16	0	C1	NO
	TCGA-D7-5578-01	1.06944e+16	0	C1	NO
	TCGA-D7-8570-01	2088888888888880	0	C2	NO
	TCGA-D7-8572-01	1.41944e+16	0	C1	NO
	TCGA-D8-A143-01	1.19722e+16	0	C1	NO
	TCGA-D8-A1JF-01	1.01667e+16	0	C3	NO
	TCGA-D8-A1JN-01	1.72222e+16	0	C3	NO
	TCGA-D8-A1X6-01	1502777777777770	0	C4C5	NO
	TCGA-D8-A1X8-01	2.175e+16	0	C3	YES
	TCGA-D8-A1XM-01	1.49444e+16	0	C2	YES
	TCGA-D8-A1XO-01	4.67222e+16	0	C3	YES
	TCGA-D8-A1Y2-01	1.20278e+16	0	C2	NO
	TCGA-DB-A64U-01	2.35	0	C4C5	NO
	TCGA-DC-5869-01	2.61944e+16	0	C1	NO
	TCGA-DC-6155-01	1.18056e+16	0	C1	NO
	TCGA-DC-6683-01	2.11667e+16	0	C1	NO
	TCGA-DD-A1EG-01	3.81111e+16	1	C2	NO
	TCGA-DD-A39Y-01	0.47500000000000003	1	C4C5	NO
	TCGA-DD-A3A2-01	5919444444444440	1	C3	NO
	TCGA-DD-A4NA-01	2.8e+16	0	C3	NO
	TCGA-DD-A4NF-01	2.61667e+16	0	C4C5	NO
	TCGA-DD-A4NP-01	9188888888888880	0	C4C5	NO
	TCGA-DD-AACW-01	3.95556e+16	0	C4C5	NO
	TCGA-DD-AACZ-01	0.47500000000000003	1	C2	NO
	TCGA-DD-AAD1-01	1.56667e+16	0	C3	NO
	TCGA-DD-AADR-01	5633333333333330	0	C4C5	NO
	TCGA-DD-AAEG-01	1997222222222220	0	C4C5	NO
	TCGA-DD-AAEH-01	2.17778e+16	0	C3	NO
	TCGA-DD-AAW1-01	5.525e+16	0	C4C5	NO
	TCGA-DI-A1BU-01	3.31944e+16	0	C1	YES
	TCGA-DJ-A2PO-01	0.6749999999999999	0	C3	NO
	TCGA-DJ-A2PT-01	3.28056e+16	0	C3	YES
	TCGA-DJ-A2Q2-01	3713888888888880	0	C3	YES
	TCGA-DJ-A3UM-01	2.62222e+16	0	C3	NO
	TCGA-DJ-A3UP-01	1386111111111110	0	C3	YES
	TCGA-DJ-A3UR-01	3.06944e+16	0	C3	NO
	TCGA-DJ-A3UT-01	3.06944e+16	0	C3	NO
	TCGA-DJ-A3VA-01	2.09722e+16	0	C3	NO
	TCGA-DJ-A3VI-01	0.2638888888888889	0	C3	NO
	TCGA-DJ-A3VL-01	1.98056e+16	0	C3	NO
	TCGA-DJ-A4UQ-01	2.79167e+16	0	C3	YES
	TCGA-DJ-A4UR-01	2.93889e+16	0	C3	YES
	TCGA-DJ-A4V0-01	3.00278e+16	0	C3	NO
	TCGA-DJ-A4V4-01	1.33611e+16	0	C3	NO
	TCGA-DK-A1AB-01	1.41111e+16	1	C2	NO
	TCGA-DK-A2I1-01	1.51667e+16	0	C1	NO
	TCGA-DK-A6B0-01	6472222222222220	0	C4C5	NO
	TCGA-DO-A1JZ-01	4638888888888880	0	C3	YES
	TCGA-DQ-5624-01	4938888888888880	0	C2	YES
	TCGA-DR-A0ZL-01	7413888888888880	0	C1	NO
	TCGA-DS-A0VN-01	10025	0	C2	YES
	TCGA-DS-A1O9-01	0.7388888888888889	1	C2	NO
	TCGA-DS-A1OD-01	1.07611e+16	0	C2	YES
	TCGA-DU-6392-01	1.78417e+16	0	C4C5	YES
	TCGA-DU-6394-01	1.89444e+16	1	C4C5	YES
	TCGA-DU-6401-01	7388888888888880	1	C4C5	YES
	TCGA-DU-7006-01	0.9694444444444444	1	C4C5	YES
	TCGA-DU-7008-01	1.32e+16	0	C4C5	NO
	TCGA-DU-7009-01	1.30417e+16	1	C4C5	YES
	TCGA-DU-7010-01	1.26667e+16	1	C4C5	YES
	TCGA-DU-7011-01	888888888888889	1	C4C5	YES
	TCGA-DU-7294-01	7969444444444440	0	C4C5	NO
	TCGA-DU-7302-01	5094444444444440	0	C4C5	NO
	TCGA-DU-8164-01	1.80833e+16	0	C4C5	NO
	TCGA-DU-A7TA-01	7125	0	C4C5	YES
	TCGA-DV-5567-01	5566666666666660	0	C3	NO
	TCGA-DV-5574-01	5.6e+16	0	C3	NO
	TCGA-DV-A4VZ-01	1.01389e+16	0	C3	NO
	TCGA-DX-A48R-01	2236111111111110	0	C4C5	NO
	TCGA-DX-A7ES-01	1.69444e+16	0	C3	NO
	TCGA-DX-A8BH-01	1.21944e+16	1	C2	NO
	TCGA-DX-A8BO-01	3.44444e+16	0	C2	NO
	TCGA-DX-A8BR-01	1.27028e+16	0	C4C5	YES
	TCGA-DX-A8BS-01	2361111111111110	1	C4C5	YES
	TCGA-DX-AB2H-01	1.33889e+16	0	C1	NO
	TCGA-DX-AB2X-01	1.12222e+16	1	C4C5	NO
	TCGA-E1-5304-01	3475	1	C4C5	YES
	TCGA-E1-A7YJ-01	1.64444e+16	1	C4C5	YES
	TCGA-E1-A7YN-01	2.01944e+16	1	C4C5	YES
	TCGA-E2-A108-01	2.325e+16	0	C3	YES
	TCGA-E2-A14U-01	3661111111111110	0	C3	NO
	TCGA-E2-A14Y-01	5858333333333330	0	C2	NO
	TCGA-E2-A159-01	2.11667e+16	0	C2	YES
	TCGA-E2-A15C-01	1.92778e+16	0	C3	YES
	TCGA-E2-A15O-01	4291666666666660	0	C1	NO
	TCGA-E2-A15S-01	1.18889e+16	0	C1	YES
	TCGA-E2-A1IF-01	3161111111111110	0	C1	NO
	TCGA-E2-A1LA-01	2077777777777770	0	C2	NO
	TCGA-E2-A1LS-01	4455555555555550	0	C3	NO
	TCGA-E2-A573-01	2.95e+16	0	C2	YES
	TCGA-E2-A9RU-01	1.49444e+16	0	C2	YES
	TCGA-E3-A3DY-01	7819444444444440	0	C3	YES
	TCGA-E6-A8L9-01	2.81389e+16	0	C2	YES
	TCGA-E7-A6MF-01	2.08333e+16	0	C3	NO
	TCGA-E7-A85H-01	1.09444e+16	0	C1	NO
	TCGA-E8-A417-01	2.60556e+16	0	C3	YES
	TCGA-E8-A437-01	3369444444444440	0	C3	NO
	TCGA-E9-A1N3-01	2.94167e+16	0	C4C5	NO
	TCGA-E9-A1NC-01	3341666666666660	0	C2	NO
	TCGA-E9-A1R5-01	0.2555555555555556	0	C1	YES
	TCGA-E9-A227-01	2.70833e+16	0	C1	YES
	TCGA-E9-A22A-01	3.30278e+16	0	C2	NO
	TCGA-E9-A54Y-01	2013888888888880	0	C1	NO
	TCGA-EA-A3HT-01	2.65	0	C1	NO
	TCGA-EA-A410-01	2.23056e+16	0	C1	NO
	TCGA-EB-A3XB-01	2.21111e+16	0	C1	NO
	TCGA-EB-A41A-01	0.7277777777777777	0	C1	NO
	TCGA-EB-A82C-01	0.04722222222222222	0	C1	NO
	TCGA-EB-A85I-01	1.00556e+16	0	C2	NO
	TCGA-EB-A85J-01	1	0	C2	NO
	TCGA-ED-A7PZ-01	0.016666666666666666	0	C4C5	NO
	TCGA-EJ-5510-01	5241666666666660	0	C3	NO
	TCGA-EJ-5515-01	5.08889e+16	0	C3	NO
	TCGA-EJ-5521-01	6330555555555550	0	C3	NO
	TCGA-EJ-5531-01	3536111111111110	0	C3	NO
	TCGA-EJ-5542-01	4.20278e+16	0	C3	NO
	TCGA-EJ-7123-01	7144444444444440	0	C3	NO
	TCGA-EJ-7318-01	2858333333333330	0	C4C5	NO
	TCGA-EJ-7328-01	2338888888888880	0	C3	NO
	TCGA-EJ-8472-01	2.1	0	C3	NO
	TCGA-EJ-A65E-01	1.15833e+16	0	C3	NO
	TCGA-EL-A3CP-01	1.34194e+16	0	C3	NO
	TCGA-EL-A3GX-01	1.24833e+16	0	C4C5	NO
	TCGA-EL-A3H1-01	4166666666666660	1	C3	YES
	TCGA-EL-A3H3-01	3663888888888880	0	C3	YES
	TCGA-EL-A3ZH-01	7702777777777770	0	C3	YES
	TCGA-EM-A2OZ-01	2869444444444440	0	C3	NO
	TCGA-EM-A3AJ-01	2613888888888880	0	C3	YES
	TCGA-EM-A4FM-01	0.45	0	C3	YES
	TCGA-EO-A3AS-01	2.90556e+16	0	C1	NO
	TCGA-EO-A3B0-01	3.92222e+16	0	C1	NO
	TCGA-EP-A26S-01	1.68889e+16	0	C4C5	NO
	TCGA-EP-A2KC-01	0.05277777777777778	1	C4C5	NO
	TCGA-ER-A2NF-01	2.43611e+16	1	C2	NO
	TCGA-ET-A25G-01	6922222222222220	0	C3	YES
	TCGA-ET-A2MY-01	4.96389e+16	0	C3	YES
	TCGA-ET-A3DP-01	7991666666666660	0	C3	NO
	TCGA-ET-A3DR-01	6808333333333330	0	C3	NO
	TCGA-EW-A1IX-01	3.35556e+16	0	C3	NO
	TCGA-EW-A1P5-01	1.95278e+16	0	C2	YES
	TCGA-EW-A1P6-01	1.56111e+16	0	C1	YES
	TCGA-EX-A69L-01	1.67222e+16	0	C2	NO
	TCGA-EY-A1GL-01	2.81667e+16	0	C1	YES
	TCGA-EY-A1GW-01	0.936111111111111	1	C4C5	NO
	TCGA-EY-A2ON-01	1.69444e+16	1	C2	NO
	TCGA-EY-A3L3-01	2.31111e+16	0	C1	YES
	TCGA-EY-A549-01	1.68056e+16	0	C3	YES
	TCGA-F2-A8YN-01	1.43611e+16	0	C1	NO
	TCGA-F4-6459-01	0.7277777777777777	1	C1	NO
	TCGA-F4-6854-01	0.044444444444444446	0	C1	NO
	TCGA-F4-6856-01	2983333333333330	0	C1	NO
	TCGA-F7-A623-01	1.71111e+16	0	C2	YES
	TCGA-FB-A78T-01	1.04167e+16	1	C3	NO
	TCGA-FD-A3B7-01	0.33888888888888885	1	C2	NO
	TCGA-FD-A3N5-01	1.90278e+16	1	C2	NO
	TCGA-FD-A5BR-01	2.25833e+16	0	C1	NO
	TCGA-FD-A5BV-01	0.4527777777777778	1	C1	NO
	TCGA-FD-A5BZ-01	2319444444444440	1	C2	NO
	TCGA-FD-A62O-01	0.6	1	C1	NO
	TCGA-FI-A2EY-01	2444444444444440	1	C1	NO
	TCGA-FI-A2F4-01	6194444444444440	0	C2	NO
	TCGA-FP-A9TM-01	0.525	0	C2	YES
	TCGA-FY-A3W9-01	1.82778e+16	0	C3	YES
	TCGA-FY-A3YR-01	1.46667e+16	0	C3	YES
	TCGA-FY-A40K-01	1.28056e+16	0	C3	YES
	TCGA-G2-A3IE-01	1.7	1	C3	NO
	TCGA-G2-AA3B-01	5577777777777770	0	C2	NO
	TCGA-G3-A25Y-01	1.25556e+16	1	C2	NO
	TCGA-G3-A5SK-01	2066666666666660	0	C4C5	NO
	TCGA-G3-A7M6-01	1.75556e+16	0	C3	NO
	TCGA-G3-AAV6-01	0.18055555555555555	1	C1	NO
	TCGA-G4-6295-01	0.7055555555555556	0	C1	NO
	TCGA-G4-6298-01	1986111111111110	1	C1	NO
	TCGA-G4-6303-01	5563888888888880	1	C1	NO
	TCGA-G7-A8LE-01	6813888888888880	0	C3	NO
	TCGA-G9-6333-01	6847222222222220	0	C3	NO
	TCGA-G9-7522-01	2994444444444440	0	C3	NO
	TCGA-GC-A6I3-01	1175	0	C2	NO
	TCGA-GL-A59R-01	1.05	0	C4C5	NO
	TCGA-GL-A9DC-01	1.08889e+16	0	C3	NO
	TCGA-GM-A2DK-01	7347222222222220	0	C1	YES
	TCGA-GM-A3XN-01	5608333333333330	0	C1	YES
	TCGA-GN-A263-01	1.29722e+16	1	C2	NO
	TCGA-GV-A3JW-01	1.80278e+16	0	C1	YES
	TCGA-H7-A6C4-01	1.15e+16	0	C2	YES
	TCGA-HB-A3L4-01	2.94722e+16	1	C1	NO
	TCGA-HC-7736-01	3.06389e+16	0	C3	NO
	TCGA-HC-8216-01	1.89444e+16	0	C3	NO
	TCGA-HC-8266-01	1.31389e+16	0	C3	NO
	TCGA-HC-A48F-01	1888888888888880	0	C3	YES
	TCGA-HD-7831-01	1.85278e+16	0	C1	YES
	TCGA-HF-7133-01	5.32778e+16	0	C2	YES
	TCGA-HI-7170-01	7.00556e+16	0	C3	NO
	TCGA-HM-A3JK-01	1.75556e+16	0	C1	YES
	TCGA-HT-7478-01	0.5388888888888889	0	C4C5	YES
	TCGA-HT-7601-01	0.425	0	C4C5	YES
	TCGA-HT-7616-01	0.019444444444444445	1	C4C5	NO
	TCGA-HT-7680-01	0.0638888888888889	0	C4C5	NO
	TCGA-HT-7694-01	0.5833333333333334	0	C4C5	YES
	TCGA-HT-7854-01	3336111111111110	0	C4C5	YES
	TCGA-HT-7877-01	0.011111111111111112	0	C4C5	NO
	TCGA-HT-7884-01	0.9527777777777778	0	C4C5	YES
	TCGA-HT-8010-01	0.1388888888888889	0	C4C5	NO
	TCGA-HT-8012-01	0.7944444444444444	0	C4C5	NO
	TCGA-HT-8108-01	0.2111111111111111	0	C4C5	NO
	TCGA-HT-8110-01	1163888888888880	0	C4C5	YES
	TCGA-HU-8249-01	2.44722e+16	0	C1	NO
	TCGA-HU-8608-01	1.78056e+16	0	C2	YES
	TCGA-HU-A4H5-01	2011111111111110	0	C1	NO
	TCGA-HW-A5KJ-01	2.67222e+16	1	C3	YES
	TCGA-HZ-8519-01	1261111111111110	0	C3	YES
	TCGA-HZ-A49I-01	0.8555555555555556	1	C1	YES
	TCGA-HZ-A77O-01	0.4444444444444444	1	C1	NO
	TCGA-IA-A40X-01	1.68889e+16	0	C3	NO
	TCGA-IK-7675-01	1.60556e+16	1	C4C5	YES
	TCGA-IM-A41Z-01	2.62778e+16	0	C3	YES
	TCGA-IN-A6RI-01	1.55278e+16	0	C2	NO
	TCGA-IN-A6RJ-01	1.05278e+16	0	C4C5	NO
	TCGA-IN-A6RO-01	NA	1	C2	YES
	TCGA-IQ-A61H-01	3161111111111110	0	C1	NO
	TCGA-IR-A3L7-01	1.24528e+16	0	C1	YES
	TCGA-IR-A3LA-01	1.15889e+16	0	C1	YES
	TCGA-IR-A3LF-01	8191666666666660	0	C2	YES
	TCGA-J4-A83L-01	2	0	C3	NO
	TCGA-J8-A3YD-01	2.68889e+16	0	C3	YES
	TCGA-JY-A938-01	2.94444e+16	0	C2	NO
	TCGA-K1-A3PO-01	4.50556e+16	0	C3	NO
	TCGA-KB-A93H-01	3.18056e+16	0	C2	NO
	TCGA-KC-A4BN-01	5041666666666660	0	C3	NO
	TCGA-KC-A7FD-01	0.75	0	C1	NO
	TCGA-KK-A7B3-01	2.49722e+16	0	C3	NO
	TCGA-KK-A8IG-01	6958333333333330	0	C3	NO
	TCGA-KK-A8II-01	9630555555555550	1	C4C5	NO
	TCGA-KL-8326-01	9227777777777770	0	C3	NO
	TCGA-KL-8333-01	8308333333333330	0	C3	NO
	TCGA-KL-8339-01	2375	1	C4C5	NO
	TCGA-KL-8341-01	2.09444e+16	1	C4C5	NO
	TCGA-KM-8439-01	1.96667e+16	0	C4C5	NO
	TCGA-KN-8428-01	4416666666666660	1	C1	NO
	TCGA-KN-8434-01	4991666666666660	0	C3	NO
	TCGA-KO-8407-01	7833333333333330	0	C3	NO
	TCGA-KS-A4I5-01	1575	0	C4C5	YES
	TCGA-KS-A4IC-01	2.98056e+16	0	C3	YES
	TCGA-KT-A7W1-01	1.21667e+16	0	C4C5	YES
	TCGA-KU-A6H7-01	1627777777777770	0	C2	YES
	TCGA-KV-A6GD-01	1.55556e+16	0	C3	NO
	TCGA-L3-A524-01	1361111111111110	1	C1	NO
	TCGA-L5-A43H-01	0.024999999999999998	1	C1	NO
	TCGA-L5-A4OJ-01	1.775e+16	0	C1	NO
	TCGA-L5-A4OW-01	0.6027777777777777	1	C1	NO
	TCGA-L5-A8NJ-01	1.39167e+16	0	C2	NO
	TCGA-L5-A8NV-01	4441666666666660	1	C2	NO
	TCGA-L6-A4EU-01	0.8027777777777777	0	C3	YES
	TCGA-LN-A49O-01	1.13333e+16	0	C2	YES
	TCGA-LN-A49W-01	1.11944e+16	0	C2	YES
	TCGA-LN-A49Y-01	1.05278e+16	0	C1	NO
	TCGA-M7-A71Y-01	1.36944e+16	0	C3	NO
	TCGA-MA-AA3X-01	1.71389e+16	0	C2	YES
	TCGA-MA-AA41-01	0.775	0	C2	YES
	TCGA-MK-A84Z-01	2022222222222220	0	C3	YES
	TCGA-MN-A4N1-01	2297222222222220	0	C1	NO
	TCGA-MP-A4T7-01	0.46388888888888885	1	C3	NO
	TCGA-MP-A4TE-01	2488888888888880	1	C1	NO
	TCGA-MP-A4TH-01	2058333333333330	0	C3	NO
	TCGA-MP-A5C7-01	6.24444e+16	0	C3	NO
	TCGA-MQ-A4LV-01	0.2972222222222222	1	C1	NO
	TCGA-MR-A520-01	0.6361111111111112	0	C4C5	NO
	TCGA-MT-A67A-01	2.53889e+16	0	C2	NO
	TCGA-MX-A666-01	1.18611e+16	0	C1	NO
	TCGA-MY-A5BF-01	1761111111111110	0	C2	YES
	TCGA-MZ-A6I9-01	1.35833e+16	1	C1	NO
	TCGA-N5-A4RA-01	4419444444444440	1	C1	NO
	TCGA-N5-A4RJ-01	1.52778e+16	1	C1	NO
	TCGA-N6-A4V9-01	2.71944e+16	0	C2	YES
	TCGA-N9-A4Q7-01	1.67778e+16	0	C2	YES
	TCGA-N9-A4Q8-01	1.33611e+16	1	C1	YES
	TCGA-NA-A4QV-01	1.18583e+16	0	C1	NO
	TCGA-NC-A5HD-01	0.005555555555555556	1	C2	NO
	TCGA-NC-A5HJ-01	1.16111e+16	1	C2	NO
	TCGA-NH-A6GB-01	1.32222e+16	0	C1	NO
	TCGA-NJ-A55R-01	1675	0	C3	NO
	TCGA-NK-A5CX-01	0.30833333333333335	0	C2	NO
	TCGA-NK-A7XE-01	0.036111111111111115	0	C1	NO
	TCGA-OL-A5DA-01	4.95278e+16	0	C3	NO
	TCGA-OL-A66H-01	NA	0	C2	YES
	TCGA-OL-A66N-01	2.2e+16	0	C3	YES
	TCGA-OL-A66O-01	1.46667e+16	0	C2	YES
	TCGA-OR-A5J2-01	4658333333333330	1	C3	NO
	TCGA-OR-A5JF-01	5597222222222220	0	C4C5	YES
	TCGA-OR-A5JR-01	1.02444e+16	0	C4C5	NO
	TCGA-OR-A5JS-01	1.06389e+16	0	C4C5	YES
	TCGA-OR-A5K6-01	4147222222222220	0	C4C5	NO
	TCGA-OR-A5KV-01	1.07722e+16	0	C4C5	YES
	TCGA-OR-A5KZ-01	0.34722222222222227	1	C1	NO
	TCGA-OR-A5L3-01	1.28556e+16	0	C4C5	NO
	TCGA-OR-A5L8-01	2.45833e+16	0	C3	NO
	TCGA-OR-A5LA-01	1997222222222220	0	C3	NO
	TCGA-OR-A5LD-01	3.325e+16	1	C4C5	NO
	TCGA-OR-A5LJ-01	3.06944e+16	1	C3	NO
	TCGA-P3-A5Q6-01	1.33333e+16	1	C1	YES
	TCGA-P5-A733-01	1.15e+16	0	C4C5	YES
	TCGA-PG-A916-01	1.45	0	C1	NO
	TCGA-QG-A5Z1-01	0.7111111111111111	1	C1	NO
	TCGA-QH-A6CS-01	1.63333e+16	0	C4C5	YES
	TCGA-QH-A870-01	1097222222222220	0	C4C5	NO
	TCGA-QK-A6V9-01	2.31389e+16	0	C2	NO
	TCGA-QK-A6VB-01	1.78056e+16	0	C2	YES
	TCGA-QK-A6VC-01	1.66667e+16	0	C2	YES
	TCGA-QN-A5NN-01	0	0	C2	NO
	TCGA-QQ-A5VB-01	4105555555555550	1	C2	NO
	TCGA-QQ-A8VB-01	1.58972e+16	0	C3	NO
	TCGA-QQ-A8VF-01	946111111111111	0	C2	NO
	TCGA-QR-A6GO-01	2.95833e+16	0	C4C5	NO
	TCGA-QR-A6GZ-01	2577777777777770	0	C3	NO
	TCGA-QR-A6H6-01	1.31667e+16	0	C3	NO
	TCGA-QR-A70I-01	2.52778e+16	0	C3	NO
	TCGA-QR-A70R-01	1.2	0	C3	NO
	TCGA-QS-A5YR-01	1997222222222220	0	C2	NO
	TCGA-R8-A6MK-01	7.50556e+16	0	C4C5	NO
	TCGA-RD-A8N6-01	0.7555555555555555	1	C1	NO
	TCGA-RD-A8N9-01	3.00833e+16	0	C1	YES
	TCGA-S3-A6ZG-01	1.56111e+16	0	C3	YES
	TCGA-S9-A6TZ-01	3111111111111110	0	C4C5	NO
	TCGA-S9-A6WD-01	6358333333333330	0	C4C5	NO
	TCGA-S9-A6WM-01	1.67778e+16	0	C4C5	YES
	TCGA-S9-A89Z-01	1.73056e+16	0	C4C5	YES
	TCGA-SC-A6LP-01	0.21666666666666667	1	C1	NO
	TCGA-SP-A6QC-01	9697222222222220	0	C4C5	NO
	TCGA-SP-A6QI-01	9297222222222220	0	C4C5	NO
	TCGA-SR-A6MS-01	6922222222222220	0	C4C5	NO
	TCGA-T2-A6WZ-01	1.34444e+16	1	C2	YES
	TCGA-TM-A84G-01	3.43333e+16	0	C4C5	YES
	TCGA-TM-A84M-01	2.09444e+16	0	C4C5	YES
	TCGA-TN-A7HJ-01	1.11944e+16	0	C2	YES
	TCGA-TP-A8TV-01	1.69444e+16	0	C3	YES
	TCGA-TQ-A7RH-01	1.35e+16	0	C4C5	YES
	TCGA-TS-A7OZ-01	2.34444e+16	1	C1	NO
	TCGA-UB-A7ME-01	1.35e+16	0	C3	NO
	TCGA-UB-A7MF-01	0.5944444444444444	1	C2	NO
	TCGA-UC-A7PD-01	0.9861111111111112	1	C2	YES
	TCGA-UF-A71A-01	0.2388888888888889	1	C1	NO
	TCGA-UF-A71D-01	4058333333333330	0	C2	YES
	TCGA-UF-A7JJ-01	1.525e+16	0	C2	YES
	TCGA-UF-A7JS-01	1888888888888880	1	C2	YES
	TCGA-UY-A8OD-01	9533333333333330	0	C1	NO
	TCGA-UZ-A9PK-01	9919444444444440	0	C4C5	NO
	TCGA-UZ-A9PO-01	5308333333333330	0	C3	NO
	TCGA-UZ-A9PQ-01	7288888888888880	1	C3	NO
	TCGA-V1-A8MJ-01	4.975e+16	0	C2	NO
	TCGA-V1-A9OF-01	3288888888888880	0	C3	NO
	TCGA-V4-A9EA-01	3744444444444440	0	C4C5	NO
	TCGA-V4-A9EC-01	2.06389e+16	0	C4C5	NO
	TCGA-V4-A9EM-01	2.68333e+16	0	C4C5	NO
	TCGA-V4-A9EY-01	2.325e+16	0	C4C5	NO
	TCGA-V5-A7RC-01	0.2888888888888889	1	C2	YES
	TCGA-VD-A8K8-01	3.825e+16	1	C3	NO
	TCGA-VD-A8KE-01	2.28056e+16	0	C4C5	NO
	TCGA-VD-AA8P-01	0.2388888888888889	0	C3	NO
	TCGA-VF-A8AB-01	2111111111111110	0	C2	NO
	TCGA-VM-A8C8-01	3880555555555550	0	C4C5	YES
	TCGA-VN-A88N-01	2.12778e+16	0	C3	NO
	TCGA-VP-A876-01	9258333333333330	0	C3	NO
	TCGA-VP-A87C-01	4694444444444440	0	C3	NO
	TCGA-VQ-A8P8-01	2.61667e+16	0	C2	NO
	TCGA-VQ-A8PF-01	0.2111111111111111	1	C2	NO
	TCGA-VQ-A91W-01	5141666666666660	0	C2	YES
	TCGA-VQ-A94T-01	0.9500000000000001	1	C1	NO
	TCGA-VS-A8QA-01	3.05278e+16	0	C2	YES
	TCGA-VS-A9UD-01	2.05278e+16	0	C2	YES
	TCGA-VS-A9UU-01	1.22778e+16	0	C2	YES
	TCGA-VS-A9UZ-01	5677777777777770	0	C2	YES
	TCGA-VS-A9V3-01	1.5	0	C2	YES
	TCGA-VS-A9V4-01	0.3666666666666667	1	C1	YES
	TCGA-VT-A80G-01	0.9055555555555556	0	C1	YES
	TCGA-W4-A7U3-01	0.4138888888888889	0	C1	NO
	TCGA-W5-AA2I-01	5386111111111110	1	C3	NO
	TCGA-W8-A86G-01	0.9638888888888889	0	C3	NO
	TCGA-WB-A81V-01	6002777777777770	0	C3	NO
	TCGA-WC-A883-01	0.6694444444444444	1	C4C5	NO
	TCGA-WK-A8XQ-01	0.4055555555555555	1	C4C5	NO
	TCGA-WK-A8XX-01	3233333333333330	1	C4C5	NO
	TCGA-WK-A8Y0-01	1.91111e+16	1	C4C5	YES
	TCGA-WW-A8ZI-01	1.24722e+16	0	C3	NO
	TCGA-WY-A859-01	3369444444444440	0	C4C5	YES
	TCGA-X6-A8C3-01	1.61944e+16	0	C4C5	YES
	TCGA-XD-AAUG-01	1.16667e+16	0	C1	NO
	TCGA-XE-AANV-01	4.725e+16	0	C2	NO
	TCGA-XE-AAO6-01	0.6666666666666666	0	C2	YES
	TCGA-XF-A9SZ-01	2386111111111110	1	C1	NO
	TCGA-XF-AAMH-01	0.9555555555555556	1	C2	NO
	TCGA-XF-AAMT-01	0.25	1	C2	NO
	TCGA-XJ-A9DI-01	4058333333333330	0	C3	YES
	TCGA-XK-AAJT-01	3983333333333330	0	C4C5	NO
	TCGA-XN-A8T5-01	2	0	C3	YES
	TCGA-XR-A8TD-01	2861111111111110	0	C2	NO
	TCGA-XX-A899-01	1.29722e+16	0	C3	YES
	TCGA-Y8-A894-01	1575	0	C3	NO
	TCGA-YL-A8SB-01	4.775e+16	0	C3	YES
	TCGA-YL-A8SJ-01	3875	0	C3	NO
	TCGA-YL-A8SQ-01	5786111111111110	0	C3	NO
	TCGA-Z5-AAPL-01	1.29722e+16	0	C2	NO
	TCGA-ZF-A9R3-01	2636111111111110	1	C2	NO
	TCGA-ZF-A9RM-01	4041666666666660	0	C4C5	NO
	TCGA-ZF-AA51-01	4761111111111110	0	C1	NO
	TCGA-ZF-AA56-01	0.7194444444444444	1	C2	NO
	TCGA-ZF-AA58-01	4580555555555550	0	C2	NO
	TCGA-ZG-A9NI-01	0.3666666666666667	0	C3	NO
	TCGA-ZM-AA0D-01	2.35556e+16	0	C2	NO
	TCGA-ZP-A9CV-01	3022222222222220	1	C4C5	NO
	TCGA-ZP-A9D1-01	0.05833333333333333	0	C3	NO
	TCGA-ZP-A9D4-01	1097222222222220	0	C4C5	NO
	TCGA-ZS-A9CE-01	3.44722e+16	0	C4C5	NO
	TCGA-02-2486-01	1.71667e+16	1	C4C5	YES
	TCGA-04-1365-01	6469444444444440	0	C2	NO
	TCGA-05-4415-01	0.25277777777777777	1	C2	NO
	TCGA-06-0138-01	2047222222222220	1	C4C5	YES
	TCGA-06-0174-01	0.2722222222222222	1	C4C5	YES
	TCGA-06-0219-01	0.06111111111111111	1	C4C5	NO
	TCGA-06-0646-01	0.4861111111111111	1	C4C5	YES
	TCGA-06-0743-01	2.23056e+16	1	C4C5	YES
	TCGA-06-0882-01	1.75556e+16	1	C4C5	YES
	TCGA-06-5418-01	0.23055555555555554	1	C4C5	NO
	TCGA-09-1669-01	2577777777777770	0	C2	NO
	TCGA-10-0928-01	1.56389e+16	1	C4C5	NO
	TCGA-12-0821-01	0.8972222222222223	1	C4C5	YES
	TCGA-14-0781-01	0.08055555555555556	1	C4C5	NO
	TCGA-14-2554-01	1.47778e+16	1	C4C5	YES
	TCGA-16-1045-01	2452777777777770	1	C4C5	YES
	TCGA-18-3415-01	7786111111111110	1	C1	NO
	TCGA-21-1081-01	0.7888888888888889	1	C1	YES
	TCGA-21-5784-01	3522222222222220	0	C1	NO
	TCGA-21-5787-01	0.9138888888888889	1	C2	YES
	TCGA-23-1120-01	0.3611111111111111	0	C2	NO
	TCGA-24-1430-01	2397222222222220	1	C1	NO
	TCGA-25-1625-01	2.33333e+16	1	C4C5	NO
	TCGA-27-1835-01	1.8	1	C4C5	YES
	TCGA-28-1753-01	0.10277777777777779	0	C4C5	YES
	TCGA-28-5204-01	1261111111111110	1	C4C5	YES
	TCGA-29-1697-01	2636111111111110	1	C2	NO
	TCGA-2G-AAFH-01	3.81944e+16	0	C2	NO
	TCGA-2G-AAGJ-01	8161111111111110	0	C2	NO
	TCGA-2G-AAGW-01	1.36083e+16	0	C1	NO
	TCGA-2G-AAHP-01	1.57417e+16	0	C2	YES
	TCGA-2G-AAHT-01	1.50556e+16	0	C2	YES
	TCGA-2H-A9GH-01	2.64167e+16	1	C2	NO
	TCGA-2H-A9GK-01	0.6444444444444445	1	C1	NO
	TCGA-2H-A9GL-01	0.5	1	C1	NO
	TCGA-2H-A9GM-01	1.17778e+16	1	C1	NO
	TCGA-2X-A9D6-01	1.68611e+16	0	C2	NO
	TCGA-2Y-A9GU-01	5386111111111110	0	C3	NO
	TCGA-2Y-A9HB-01	0.7222222222222222	0	C4C5	NO
	TCGA-2Z-A9J7-01	0.3861111111111111	1	C4C5	YES
	TCGA-2Z-A9JL-01	2.79444e+16	0	C3	NO
	TCGA-2Z-A9JP-01	2.48056e+16	0	C4C5	NO
	TCGA-31-1951-01	1.9e+16	0	C2	NO
	TCGA-32-1980-01	0.09999999999999999	1	C4C5	NO
	TCGA-33-AASD-01	9377777777777770	1	C1	NO
	TCGA-34-5927-01	3.78056e+16	0	C1	NO
	TCGA-34-8454-01	3277777777777770	0	C1	NO
	TCGA-36-1578-01	2352777777777770	0	C2	NO
	TCGA-37-4129-01	0.6722222222222222	0	C4C5	NO
	TCGA-37-4132-01	0.6305555555555555	0	C2	NO
	TCGA-37-A5EN-01	1.83333e+16	0	C1	NO
	TCGA-38-A44F-01	0.36944444444444446	0	C3	NO
	TCGA-39-5030-01	0.1638888888888889	1	C2	NO
	TCGA-3A-A9IU-01	1.27222e+16	1	C2	NO
	TCGA-3B-A9HP-01	4519444444444440	1	C1	YES
	TCGA-3B-A9HV-01	1.21389e+16	1	C1	NO
	TCGA-3C-AAAU-01	1.12417e+16	0	C1	NO
	TCGA-3M-AB46-01	4902777777777770	0	C2	YES
	TCGA-3U-A98D-01	0.39444444444444443	1	C1	NO
	TCGA-3U-A98E-01	5322222222222220	0	C2	NO
	TCGA-41-5651-01	1277777777777770	1	C4C5	YES
	TCGA-43-8115-01	1.13056e+16	0	C1	NO
	TCGA-43-A474-01	0.9805555555555556	0	C1	NO
	TCGA-43-A56U-01	1.2	0	C2	NO
	TCGA-44-2659-01	3.79722e+16	0	C3	NO
	TCGA-44-A479-01	1.35e+16	0	C2	NO
	TCGA-49-4501-01	3.94722e+16	1	C2	NO
	TCGA-49-6761-01	0.9833333333333334	0	C2	NO
	TCGA-4K-AA1I-01	0.008333333333333333	0	C2	NO
	TCGA-4K-AAAL-01	1.34167e+16	0	C2	NO
	TCGA-4R-AA8I-01	0.7277777777777777	1	C4C5	NO
	TCGA-4Z-AA80-01	0.05277777777777778	1	C2	NO
	TCGA-50-5930-01	0.7833333333333333	1	C3	YES
	TCGA-50-5932-01	3.43056e+16	1	C3	NO
	TCGA-55-6642-01	6802777777777770	0	C3	NO
	TCGA-55-6970-01	1288888888888880	1	C3	YES
	TCGA-55-6984-01	2111111111111110	1	C1	NO
	TCGA-55-8208-01	1872222222222220	0	C2	NO
	TCGA-55-8508-01	1.71389e+16	0	C3	NO
	TCGA-55-8510-01	1497222222222220	0	C3	NO
	TCGA-56-7579-01	2.64167e+16	1	C4C5	YES
	TCGA-56-8201-01	1.10278e+16	1	C1	NO
	TCGA-56-8623-01	1.92222e+16	1	C3	NO
	TCGA-56-A4BW-01	1625	0	C2	NO
	TCGA-58-8390-01	2.53056e+16	0	C1	NO
	TCGA-58-A46J-01	7191666666666660	0	C2	NO
	TCGA-58-A46K-01	2902777777777770	1	C2	YES
	TCGA-5P-A9KC-01	1.04722e+16	0	C4C5	NO
	TCGA-60-2695-01	1.78333e+16	0	C2	NO
	TCGA-61-1724-01	1.76944e+16	1	C2	NO
	TCGA-61-1741-01	2.84444e+16	1	C2	NO
	TCGA-61-1917-01	3.66944e+16	1	C2	NO
	TCGA-61-2009-01	3.36667e+16	0	C1	NO
	TCGA-61-2012-01	2588888888888880	0	C2	YES
	TCGA-61-2102-01	0.5472222222222222	1	C4C5	NO
	TCGA-61-2104-01	6.49444e+16	0	C2	NO
	TCGA-61-2109-01	1747222222222220	1	C2	NO
	TCGA-62-8399-01	7488888888888880	0	C3	NO
	TCGA-62-A46U-01	5741666666666660	0	C3	NO
	TCGA-63-5131-01	NA	1	C1	NO
	TCGA-63-A5MU-01	NA	1	C1	NO
	TCGA-63-A5MY-01	2.92222e+16	0	C1	NO
	TCGA-64-1676-01	4.8	0	C2	NO
	TCGA-64-1681-01	3.24167e+16	1	C2	NO
	TCGA-69-7764-01	1.15e+16	0	C3	NO
	TCGA-69-8255-01	0.35833333333333334	0	C2	NO
	TCGA-73-7499-01	4252777777777770	1	C2	NO
	TCGA-75-6203-01	NA	0	C3	NO
	TCGA-75-6205-01	NA	1	C2	NO
	TCGA-76-4928-01	0.2611111111111111	1	C4C5	YES
	TCGA-77-8146-01	8858333333333330	0	C1	NO
	TCGA-77-8148-01	5.61944e+16	0	C1	NO
	TCGA-78-7162-01	8802777777777770	1	C3	NO
	TCGA-78-7166-01	0.7166666666666667	1	C1	YES
	TCGA-78-8655-01	6555555555555550	0	C3	NO
	TCGA-85-8287-01	0.0638888888888889	1	C2	NO
	TCGA-85-A53L-01	1.04722e+16	0	C1	NO
	TCGA-86-7714-01	1736111111111110	1	C3	NO
	TCGA-86-8358-01	1.81389e+16	0	C1	NO
	TCGA-86-A4D0-01	0.32222222222222224	1	C2	NO
	TCGA-90-7766-01	0.8027777777777777	0	C2	NO
	TCGA-90-7769-01	0.9944444444444445	0	C1	NO
	TCGA-91-6835-01	0.21944444444444444	0	C3	NO
	TCGA-92-7340-01	0.22777777777777777	0	C2	NO
	TCGA-93-A4JN-01	1.99444e+16	0	C2	NO
	TCGA-94-A4VJ-01	1.19444e+16	0	C1	NO
	TCGA-95-8494-01	0.2333333333333333	0	C4C5	NO
	TCGA-97-7937-01	1.56667e+16	0	C1	NO
	TCGA-97-7938-01	0.049999999999999996	1	C3	NO
	TCGA-97-8552-01	1738888888888880	0	C3	NO
	TCGA-97-A4M0-01	1.81111e+16	0	C3	NO
	TCGA-97-A4M1-01	1.66944e+16	0	C3	NO
	TCGA-A2-A04Q-01	6625	0	C2	NO
	TCGA-A2-A04T-01	6238888888888880	0	C2	YES
	TCGA-A2-A0EM-01	8594444444444440	0	C1	YES
	TCGA-A2-A3XZ-01	4.25556e+16	0	C2	NO
	TCGA-A2-A4S0-01	1.96111e+16	0	C3	NO
	TCGA-A3-3370-01	6316666666666660	0	C3	NO
	TCGA-A3-A6NL-01	1.91389e+16	0	C3	NO
	TCGA-A3-A8OV-01	0.9444444444444445	0	C3	NO
	TCGA-A4-7732-01	1.61667e+16	0	C4C5	NO
	TCGA-A4-A57E-01	0.7166666666666667	1	C4C5	NO
	TCGA-A5-A0GR-01	3111111111111110	0	C3	NO
	TCGA-A5-A0R9-01	2.08056e+16	0	C1	YES
	TCGA-A5-A0VO-01	2430555555555550	1	C1	YES
	TCGA-A5-A1OF-01	2.70278e+16	0	C2	YES
	TCGA-A5-A2K4-01	2.41944e+16	1	C2	NO
	TCGA-A5-A2K7-01	2.95278e+16	0	C2	YES
	TCGA-A5-A3LO-01	2.15556e+16	0	C2	NO
	TCGA-A6-2674-01	3.69722e+16	0	C1	NO
	TCGA-A6-2682-01	1.17778e+16	1	C1	NO
	TCGA-A6-5656-01	2.78056e+16	0	C1	NO
	TCGA-A6-6137-01	2.28889e+16	0	C1	NO
	TCGA-A7-A26F-01	2.05e+16	0	C2	YES
	TCGA-A7-A3RF-01	1.13333e+16	0	C4C5	YES
	TCGA-A7-A425-01	1.24167e+16	0	C3	YES
	TCGA-A7-A4SD-01	1.225e+16	0	C2	NO
	TCGA-A7-A4SF-01	1513888888888880	0	C1	YES
	TCGA-A7-A56D-01	1.24444e+16	0	C2	NO
	TCGA-A7-A6VW-01	0.7916666666666666	0	C2	YES
	TCGA-A8-A06U-01	2452777777777770	1	C2	NO
	TCGA-A8-A079-01	0.7611111111111111	0	C1	YES
	TCGA-A8-A08T-01	9469444444444440	1	C1	NO
	TCGA-A8-A0A4-01	1.1e+16	0	C1	NO
	TCGA-A8-A0AB-01	1.43889e+16	0	C1	NO
	TCGA-AA-3502-01	2.95833e+16	0	C1	NO
	TCGA-AA-3531-01	2875	0	C1	NO
	TCGA-AA-3548-01	2.87222e+16	0	C1	NO
	TCGA-AA-3553-01	2.02778e+16	0	C1	NO
	TCGA-AA-3678-01	3972222222222220	0	C1	NO
	TCGA-AA-3696-01	0.425	1	C1	NO
	TCGA-AA-3715-01	1.60833e+16	1	C2	NO
	TCGA-AA-3811-01	0.85	1	C1	NO
	TCGA-AA-3846-01	1.43889e+16	0	C1	NO
	TCGA-AA-3848-01	0.85	1	C1	NO
	TCGA-AA-3941-01	2.02778e+16	0	C1	NO
	TCGA-AA-3980-01	2283333333333330	0	C2	NO
	TCGA-AA-A00J-01	1.525e+16	0	C1	NO
	TCGA-AA-A00L-01	3213888888888880	0	C1	NO
	TCGA-AA-A01P-01	3216666666666660	1	C2	NO
	TCGA-AA-A03J-01	3461111111111110	0	C1	NO
	TCGA-AC-A2BM-01	8394444444444440	0	C2	NO
	TCGA-AC-A3W6-01	1.67222e+16	0	C1	NO
	TCGA-AC-A62V-01	0.9666666666666667	1	C1	YES
	TCGA-AD-5900-01	1027777777777770	0	C2	NO
	TCGA-AG-3580-01	0.6777777777777777	0	C1	NO
	TCGA-AG-3583-01	1.69444e+16	1	C1	NO
	TCGA-AG-3608-01	1.34722e+16	0	C1	NO
	TCGA-AG-4008-01	1.43889e+16	0	C1	NO
	TCGA-AG-A00C-01	0.5083333333333333	0	C1	YES
	TCGA-AH-6903-01	1.64444e+16	0	C1	NO
	TCGA-AJ-A2QN-01	2.96944e+16	0	C1	NO
	TCGA-AJ-A3I9-01	1.44167e+16	1	C1	YES
	TCGA-AJ-A3OK-01	1.34722e+16	0	C3	YES
	TCGA-AJ-A5DV-01	1886111111111110	0	C2	NO
	TCGA-AJ-A5DW-01	1.08333e+16	0	C1	NO
	TCGA-AK-3429-01	9244444444444440	0	C3	NO
	TCGA-AK-3440-01	7958333333333330	0	C4C5	NO
	TCGA-AL-7173-01	5722222222222220	0	C3	NO
	TCGA-AN-A0FJ-01	0.6722222222222222	0	C1	NO
	TCGA-AO-A03R-01	5808333333333330	0	C1	YES
	TCGA-AO-A0JD-01	6083333333333330	0	C2	YES
	TCGA-AO-A12H-01	3.42778e+16	0	C4C5	NO
	TCGA-AP-A052-01	1.85833e+16	1	C2	NO
	TCGA-AP-A05H-01	3847222222222220	0	C2	NO
	TCGA-AP-A05P-01	1.76667e+16	0	C1	NO
	TCGA-AP-A0LH-01	3.07222e+16	1	C2	YES
	TCGA-AP-A0LV-01	2.11944e+16	0	C1	NO
	TCGA-AQ-A1H3-01	2.74722e+16	0	C1	YES
	TCGA-AQ-A7U7-01	1622222222222220	1	C2	YES
	TCGA-AR-A0U4-01	9058333333333330	0	C4C5	NO
	TCGA-AR-A1AU-01	7966666666666660	0	C1	YES
	TCGA-AR-A251-01	8416666666666660	0	C1	YES
	TCGA-AR-A2LM-01	5375	0	C3	NO
	TCGA-AX-A064-01	4.21389e+16	0	C1	NO
	TCGA-AX-A06L-01	5125	0	C1	NO
	TCGA-AX-A0IS-01	5.16111e+16	1	C1	NO
	TCGA-AX-A2HJ-01	2.59722e+16	0	C1	YES
	TCGA-AX-A3FX-01	3.70278e+16	1	C1	NO
	TCGA-AX-A3G9-01	1.55	0	C1	YES
	TCGA-AY-6386-01	1.50556e+16	0	C1	NO
	TCGA-AY-A69D-01	1.50833e+16	0	C1	NO
	TCGA-AZ-4616-01	0.43333333333333335	1	C2	NO
	TCGA-B0-4710-01	4875	0	C3	NO
	TCGA-B0-5119-01	4311111111111110	0	C3	NO
	TCGA-B0-5402-01	3.58333e+16	0	C3	NO
	TCGA-B0-5703-01	6238888888888880	0	C3	NO
	TCGA-B1-A655-01	1.41667e+16	0	C4C5	NO
	TCGA-B3-A6W5-01	0.8583333333333334	0	C4C5	NO
	TCGA-B4-5377-01	1.01389e+16	0	C3	NO
	TCGA-B5-A0JN-01	6791666666666660	0	C2	NO
	TCGA-B5-A0JZ-01	6036111111111110	0	C2	YES
	TCGA-B5-A0K8-01	2352777777777770	0	C2	NO
	TCGA-B5-A11J-01	4.6e+16	0	C2	NO
	TCGA-B5-A11O-01	7247222222222220	0	C1	YES
	TCGA-B5-A11X-01	1.65556e+16	0	C1	NO
	TCGA-B5-A3FH-01	2.33611e+16	0	C1	NO
	TCGA-B5-A5OE-01	2.95278e+16	0	C1	NO
	TCGA-B6-A0WS-01	823611111111111	1	C2	NO
	TCGA-B6-A0WX-01	1.775e+16	1	C1	NO
	TCGA-B6-A0X7-01	4947222222222220	1	C2	YES
	TCGA-B8-5165-01	2047222222222220	0	C3	NO
	TCGA-B8-A54E-01	2525	0	C4C5	NO
	TCGA-B9-A69E-01	1.25556e+16	0	C3	NO
	TCGA-BB-A6UM-01	1.09167e+16	0	C2	YES
	TCGA-BC-A10X-01	2138888888888880	1	C3	NO
	TCGA-BC-A10Z-01	0.09444444444444444	1	C4C5	NO
	TCGA-BC-A5W4-01	1.51944e+16	1	C4C5	NO
	TCGA-BF-A3DL-01	2136111111111110	0	C1	NO
	TCGA-BF-A5EQ-01	0.8972222222222223	0	C1	NO
	TCGA-BG-A0M4-01	6019444444444440	0	C3	NO
	TCGA-BG-A0MG-01	4102777777777770	0	C1	NO
	TCGA-BG-A0MU-01	1.71389e+16	0	C3	YES
	TCGA-BG-A222-01	0.8083333333333332	0	C2	YES
	TCGA-BH-A0AZ-01	5330555555555550	0	C1	NO
	TCGA-BH-A0B4-01	3.30833e+16	0	C1	YES
	TCGA-BH-A0B7-01	7108333333333330	0	C1	YES
	TCGA-BH-A0BC-01	2.70556e+16	0	C2	YES
	TCGA-BH-A0BL-01	6327777777777770	0	C1	NO
	TCGA-BH-A0BO-01	6102777777777770	0	C3	YES
	TCGA-BH-A0DG-01	5669444444444440	0	C2	YES
	TCGA-BH-A0DL-01	6613888888888880	0	C2	YES
	TCGA-BH-A0EI-01	5.35e+16	0	C1	YES
	TCGA-BH-A0RX-01	0.47222222222222227	0	C2	YES
	TCGA-BH-A0W3-01	2022222222222220	0	C4C5	YES
	TCGA-BH-A0W7-01	3786111111111110	0	C2	YES
	TCGA-BH-A18N-01	3.18889e+16	1	C3	NO
	TCGA-BJ-A0Z0-01	1163888888888880	0	C3	YES
	TCGA-BJ-A0Z3-01	1.38056e+16	0	C3	YES
	TCGA-BJ-A28R-01	3.56111e+16	0	C3	NO
	TCGA-BJ-A28Z-01	0.936111111111111	0	C3	YES
	TCGA-BJ-A2NA-01	1.60278e+16	0	C3	NO
	TCGA-BJ-A45G-01	2013888888888880	0	C3	YES
	TCGA-BK-A0C9-01	3033333333333330	0	C1	NO
	TCGA-BK-A139-01	2.61944e+16	1	C2	NO
	TCGA-BK-A56F-01	1113888888888880	0	C1	YES
	TCGA-BK-A6W4-01	0.8333333333333334	0	C1	YES
	TCGA-BR-4279-01	0.8083333333333332	1	C2	NO
	TCGA-BR-4280-01	0.5583333333333333	1	C2	NO
	TCGA-BR-7715-01	2841666666666660	0	C1	NO
	TCGA-BR-7901-01	0.2916666666666667	1	C1	NO
	TCGA-BR-7959-01	2.80556e+16	0	C2	NO
	TCGA-BR-8362-01	1.10556e+16	1	C1	NO
	TCGA-BR-8372-01	2.64167e+16	0	C2	NO
	TCGA-BR-8680-01	2.7e+16	0	C1	NO
	TCGA-BR-A4J9-01	0.03888888888888889	0	C3	NO
	TCGA-BS-A0UA-01	9708333333333330	0	C3	NO
	TCGA-BS-A0UM-01	7344444444444440	0	C2	NO
	TCGA-BS-A0V6-01	7569444444444440	0	C2	NO
	TCGA-BT-A20N-01	2.20833e+16	1	C1	NO
	TCGA-C5-A1BI-01	3088888888888880	0	C2	YES
	TCGA-C5-A1MF-01	4491666666666660	0	C2	YES
	TCGA-C5-A1MK-01	0.20555555555555557	1	C2	YES
	TCGA-C5-A1ML-01	1.76667e+16	1	C2	YES
	TCGA-C5-A2LY-01	6.61944e+16	0	C2	YES
	TCGA-C5-A7UE-01	1.31611e+16	0	C2	YES
	TCGA-C5-A8YQ-01	1986111111111110	1	C1	YES
	TCGA-C8-A12N-01	0.9944444444444445	0	C2	NO
	TCGA-C8-A12P-01	0.9944444444444445	0	C2	NO
	TCGA-C8-A138-01	1.05556e+16	0	C2	NO
	TCGA-C8-A1HO-01	1.04167e+16	0	C2	NO
	TCGA-C9-A480-01	1.07222e+16	0	C2	YES
	TCGA-CC-5258-01	0.35833333333333334	1	C4C5	NO
	TCGA-CC-A7IE-01	0.6027777777777777	1	C2	NO
	TCGA-CC-A8HS-01	0.8333333333333334	1	C3	NO
	TCGA-CD-A489-01	0.9555555555555556	1	C1	NO
	TCGA-CD-A48A-01	1.05	0	C2	YES
	TCGA-CE-A13K-01	1.06944e+16	0	C3	NO
	TCGA-CE-A482-01	0.9027777777777778	0	C3	NO
	TCGA-CF-A47T-01	1.06944e+16	1	C1	YES
	TCGA-CF-A47W-01	1.02222e+16	0	C4C5	NO
	TCGA-CF-A47X-01	1.06667e+16	0	C4C5	YES
	TCGA-CG-4444-01	3975	0	C2	YES
	TCGA-CG-5717-01	0.5888888888888889	1	C2	NO
	TCGA-CG-5721-01	0.5083333333333333	0	C2	NO
	TCGA-CH-5746-01	2.03056e+16	0	C3	YES
	TCGA-CH-5762-01	3.71944e+16	0	C3	YES
	TCGA-CH-5767-01	1.27222e+16	0	C3	NO
	TCGA-CH-5772-01	1.35e+16	0	C3	YES
	TCGA-CI-6620-01	2.80278e+16	0	C1	NO
	TCGA-CJ-5682-01	1.03778e+16	0	C3	YES
	TCGA-CJ-6027-01	1.00417e+16	1	C2	NO
	TCGA-CK-4951-01	5927777777777770	1	C2	NO
	TCGA-CK-5916-01	1.78611e+16	1	C2	NO
	TCGA-CM-4750-01	0.6777777777777777	0	C2	NO
	TCGA-CM-6166-01	1.85833e+16	0	C1	NO
	TCGA-CN-4727-01	4333333333333330	0	C1	YES
	TCGA-CN-5358-01	0.725	1	C1	NO
	TCGA-CN-5364-01	1.36944e+16	1	C2	YES
	TCGA-CN-6022-01	0.7805555555555556	1	C1	NO
	TCGA-CN-A63V-01	1886111111111110	0	C1	NO
	TCGA-CN-A6V1-01	1675	0	C2	NO
	TCGA-CN-A6V6-01	1763888888888880	0	C2	YES
	TCGA-CQ-A4CG-01	1.19444e+16	1	C2	NO
	TCGA-CR-6491-01	1925	0	C2	YES
	TCGA-CR-7364-01	3986111111111110	0	C1	NO
	TCGA-CR-7374-01	0.08333333333333333	0	C2	YES
	TCGA-CR-7376-01	2.7e+16	0	C1	NO
	TCGA-CR-7391-01	2536111111111110	0	C2	NO
	TCGA-CU-A0YN-01	1.09167e+16	1	C2	NO
	TCGA-CV-5432-01	1.09167e+16	0	C1	NO
	TCGA-CV-5434-01	9205555555555550	1	C2	YES
	TCGA-CV-5977-01	5111111111111110	0	C2	YES
	TCGA-CV-6003-01	4625	0	C2	NO
	TCGA-CV-6950-01	1.275e+16	1	C2	YES
	TCGA-CV-7090-01	1.45889e+16	0	C2	YES
	TCGA-CV-7238-01	7575	0	C2	YES
	TCGA-CV-7255-01	0.17777777777777778	1	C2	NO
	TCGA-CV-7433-01	1.66944e+16	1	C2	YES
	TCGA-CV-A45Q-01	1431111111111110	1	C2	YES
	TCGA-CV-A6JZ-01	1.98333e+16	0	C2	YES
	TCGA-CW-6093-01	8738888888888880	0	C3	NO
	TCGA-D1-A16V-01	0.3333333333333333	1	C2	NO
	TCGA-D1-A17B-01	0.5916666666666667	0	C3	NO
	TCGA-D1-A1O7-01	0.08888888888888889	0	C2	NO
	TCGA-D5-5541-01	4.725e+16	0	C1	NO
	TCGA-D5-6535-01	1277777777777770	0	C1	NO
	TCGA-D5-6923-01	1.05	0	C1	NO
	TCGA-D5-6929-01	1.13333e+16	0	C1	NO
	TCGA-D5-7000-01	0.8666666666666667	0	C1	NO
	TCGA-D6-8569-01	2138888888888880	0	C2	NO
	TCGA-D6-A4ZB-01	1.04444e+16	0	C2	YES
	TCGA-D7-6524-01	1.50833e+16	0	C1	NO
	TCGA-D7-6527-01	0.8666666666666667	1	C1	YES
	TCGA-D7-6818-01	1.04444e+16	1	C1	YES
	TCGA-D8-A142-01	1.18056e+16	0	C1	NO
	TCGA-D8-A1JP-01	1.775e+16	0	C1	NO
	TCGA-D8-A1JS-01	1.03056e+16	0	C4C5	NO
	TCGA-D8-A1XG-01	1.24444e+16	0	C4C5	NO
	TCGA-D8-A1XV-01	1.28056e+16	0	C4C5	NO
	TCGA-D8-A1Y3-01	1.19444e+16	0	C2	YES
	TCGA-D8-A27L-01	1386111111111110	0	C3	NO
	TCGA-D8-A27V-01	1.05833e+16	0	C3	NO
	TCGA-D8-A27W-01	1.03611e+16	0	C2	YES
	TCGA-DB-5274-01	6358333333333330	0	C4C5	YES
	TCGA-DB-5279-01	3761111111111110	0	C4C5	NO
	TCGA-DB-5280-01	3088888888888880	0	C4C5	NO
	TCGA-DB-A4XA-01	1.59167e+16	0	C4C5	YES
	TCGA-DB-A4XD-01	3361111111111110	0	C4C5	YES
	TCGA-DB-A4XF-01	2836111111111110	0	C4C5	YES
	TCGA-DB-A4XH-01	2.67222e+16	0	C4C5	NO
	TCGA-DD-A1EH-01	4152777777777770	0	C3	NO
	TCGA-DD-A3A5-01	8680555555555550	1	C4C5	NO
	TCGA-DD-A3A7-01	1163888888888880	1	C3	NO
	TCGA-DD-A4NI-01	2.26667e+16	0	C3	NO
	TCGA-DD-A4NL-01	4752777777777770	0	C3	NO
	TCGA-DD-A73G-01	9661111111111110	0	C4C5	NO
	TCGA-DD-AACA-01	6391666666666660	0	C3	NO
	TCGA-DD-AACI-01	4.49444e+16	0	C3	NO
	TCGA-DD-AACV-01	4252777777777770	0	C4C5	NO
	TCGA-DD-AADA-01	3.425e+16	0	C3	NO
	TCGA-DD-AADS-01	1.31667e+16	0	C4C5	NO
	TCGA-DD-AADY-01	1.54167e+16	0	C3	NO
	TCGA-DD-AAEE-01	2.25	0	C4C5	NO
	TCGA-DD-AAVS-01	5063888888888880	0	C3	NO
	TCGA-DD-AAVU-01	6116666666666660	0	C4C5	NO
	TCGA-DF-A2KR-01	6.05	0	C2	YES
	TCGA-DG-A2KL-01	3.79722e+16	0	C1	YES
	TCGA-DH-5140-01	1.68611e+16	1	C4C5	YES
	TCGA-DH-5142-01	5397222222222220	0	C4C5	YES
	TCGA-DH-A66F-01	1.45278e+16	0	C4C5	NO
	TCGA-DH-A7UR-01	4583333333333330	0	C4C5	YES
	TCGA-DI-A1NO-01	0.7916666666666666	1	C1	NO
	TCGA-DJ-A13V-01	3647222222222220	0	C3	YES
	TCGA-DJ-A2PS-01	2213888888888880	0	C3	YES
	TCGA-DJ-A2PY-01	0.7416666666666667	0	C3	NO
	TCGA-DJ-A2PZ-01	0.7111111111111111	0	C3	NO
	TCGA-DJ-A2Q5-01	3.16667e+16	0	C3	YES
	TCGA-DJ-A2Q6-01	3.08056e+16	0	C3	YES
	TCGA-DJ-A2Q7-01	2966666666666660	0	C3	NO
	TCGA-DJ-A2QB-01	2972222222222220	0	C3	YES
	TCGA-DJ-A2QC-01	3375	0	C3	NO
[truncated: 5,746 more rows]

## Sheet: 1C
Flow Cytometry Data
	CD8 T cells (% of CD45)
	50 mm2		100 mm2
	MC38	TC-1	MC38	TC-1
	1.7	0.726	4.47	0.788
	2.36	0.694	2.03	0.864
	6.07	1.22	3.06	0.658
	5.57	1.25	2.2
			3.27

## Sheet: 1D
Tumor growth curves
	Tumor measurements (Length x Width = mm2)
	MC38 Tumor															TC-1 Tumor
	Days elapsed	3x 8 Gy							20 Gy							Days elapsed	3x 8 Gy							20 Gy
	0	20	26	21	18	22	24		20.25	26	22	24	18	20		0	27	29.25	20	20	19.25	24		29.25	20.25	20	26	22.5	20
	3	12	22.75	24	18	15.75	17.5		12.25	30	18	35	16	20		4	30	35	25	27.5	20	35		37.5	20.25	24	38.5	27.5	25
	6	9	10	10.5	9	10.5	7.5		10.5	15	10.5	20	9	10.5		8	25	27.5	20	16	12	24		35	12	17.5	30	13.5	16
	10	7.5	4	7.5	7.5	9	10		4	4	4	25	8.75	9		11	18	27	20	12	12	48		45	6.25	9	27.5	10	9
	17	0.25	0	0.25	2.25	0.25	0		0	0	0	52.5	0	0		14	9	41.25	12	2	0	75		63	2	2	48	0	9
	24	0	0	0	0	1	0		0	0	0	180	0	0		17	6	63	18	0.25	0	102		90	7.5	2	75	0	16
	31	0	0	0	0	30	0									21	4	102	38.5	0	0			121.5	12.25	0	112.5	0	20.25
	34	0	0	0	0	42	0		0	0	0		0	0		24	0		48.8	0	0				20	0		0	39
	41	0	0	0	0	66.5	0		0	0	0		0	0		29	0		80	0	0				42	0		0	52.5
	48	0	0	0	0	120	0		0	0	0		0	0		32	0		80	0	0				49	0		0	64
	55	0	0	0	0	120	0		0	0	0		0	0		36	0		110	0	0				60	0		0	110
																39									90	0		0
																42									100	0		0
																55	0		110	0	0					0		0

## Sheet: 2A
TC-1 tumor immune composition - Flow cytomtry data
		N = 1	N = 2	N = 3	N = 4	N = 5	N = 6	Average
	F4/80+ CD64+ Macrophages	23.9	15.9	13.6	13	13.9	17.8	16.35
	Ly6C+/- CD11b+CD64int F4/80int Myeloids	27.5	28.6	35.8	26.8	30	28	29.45
	Ly6C+/- CD11b+ CD88+ Neutrophils	14.4	26.1	5.39	19	19.8	15.1	16.6317
	CD103+ cDC1s	0.856	1.01	0.724	0.733	0.552	0.633	0.751333
	CD172a+ cDC2s	6.38	5.66	7.24	6.32	5.73	6.31	6.27333
	Tregs	6.38	3.68	5.28	8.55	4.94	7.38	6.035
	CD4+ Tconv cells	3.63	5.44	4.42	2.46	2.48	2.8	3.53833
	CD8+ Tconv cells	1.36	2.54	1.34	1.01	1.02	1.85	1.52
	Other	15.594	11.07	26.206	22.127	21.578	20.127	19.4503

## Sheet: 2D
Flow Cytometry Data
			Helios+ (% of Tregs)
			Naive mice			TC-1 tumor bearing mice
			cTregs	eTregs		cTregs	eTregs
			75.7	90.6		65.3	81.2
			71.4	93.3		68.6	87.5
			66.2	80.6		73.1	86
			76.9	98		70.8	96.2
			52.5	88.5		62	82.4
						65.1	95.8

## Sheet: 2E
Flow Cytometry Data
	eTregs					cTregs
	Naive	TdLN	non - TdLN	Tumor		Naive	TdLN	non - TdLN	Tumor
	0.46	1.68	0.54	11.1		6	5.82	5.2	10.8
	0.62	1.02	1.14	11.6		5.74	5.58	5.54	14.7
	0.76	2.6	0.54	10.7		5.96	5.78	5.5	6.92
	0.42	2.72	0.56	16.7		4.2	6.36	3.68	11.4
	0.84	2	0.66	18.7		6.88	5.68	5.12	8.25
		1.18	0.4	15.4			5.4	4.82	5.32

## Sheet: 2F
Flow Cytometry Data
	0 Gy	20 Gy
	2.16857	331.435
	1.2744	159.318
	0.441949	58.0214
	1.18448	100.222
	1.45909	202.817
	0.985467	42.6196
		474.278
		218.606

## Sheet: 2G
Flow Cytometry Data
	Granzyme B			IFNg			TNFa
	0 Gy	20 Gy		0 Gy	20 Gy		0 Gy	20 Gy
	0.366003	217.089		0.201302	222.363		0.0823506	118.776
	0.573481	96.6229		0.430111	110.851		0.3186	73.4834
	0.135984	20.1195		0.16998	50.6036		0.101988	51.4165
	0.0345833	50.7278		0.0605208	45.6396		0.0605208	23.8991
	0.289064	126.802		0.784603	149.022		0.784603	110.43
	0.100558	22.9792		0.251395	36.6293		0.201116	31.0318
		256.534			315.323			172.919
		169.218			97.9149			40.1522

## Sheet: 2I
Survival Curves
	Days elapsed	20 Gy + PBS	20 Gy + aCD8	20 Gy + aCD4
	20			1
	28			1
	30			1
	32			1
	39			1
	31			0
	52			0
	52			0
	52			0
	23		1
	21		1
	21		1
	21		1
	21		1
	23	1
	25	1
	25	1
	26	1
	27	1
	29	1
	42	1
	52	0
	52	0

## Sheet: 3B
Flow Cytometry Data
			CD44+ TCF-1- (% of CD8+)
			0 Gy						20 Gy
		Vehicle	1.21	1.02	1.05	2.27	1.21	1.32	2.7	2.33	0.765	2.55	6.5	1.81	2.61	1.43	2.71	1.09
		FTY720	2.73	2.4	1.67	1.26			6.94	2.84	2.92	6.96	1.81	5.28	6.7	3.3	4.46	2.19
			Granzyme B (% of CD8+)
			0 Gy						20 Gy
		Vehicle	0.548	1.06	0.639	0.964	0.612	0.863	0.882	1.75	0.547	2.35	5	1.56	0.958	0.779	0.785	0.66
		FTY720	0.926	0.786	0.297	0.14			0.745	1.4	1.67	3.36	1.25	5.22	4.35	1.61	2.37	0.709
			IFNy (% of CD8+)
			0 Gy						20 Gy
		Vehicle	0.584	0.736	0.974	3.1	3.71	7.91	0.475	1.07	0.908	8.74	13.9	8.37	4.33	9.29	5.86	6.99
		FTY720	2.19	4.23	7.36	3.6			1.33	12.7	7.84	10.8	15.7	16.9	22	18.2	21.6	21

[truncated: 45 more sheets: 3D, 3E, 3F, 3G, 3H, 3I, 4A, 4B, 4C, 4G, 4H, 5D, 6A, 6C, 6D, 6G, 7C, 7D, 7E, 7F …]
